# Supplementary material for: Genome-Wide SNP Analysis of Southern African Populations Provides New Insights into the Dispersal of Bantu-Speaking Groups
Source: Genome Biol Evol. 2015 Sep 11;7(9):2560–8. doi: 10.1093/gbe/evv164 (PMC4607521; doi:10.1093/gbe/evv164)
Supplement: Supplementary Data [file supp_evv164_suppl_data.zip]

Archive with 2 entries (2 files):
- Supplementary Material - Table S1 Figures S1-S6.pdf
- Supplementary Material - Table S2-S3.xls
