# Supplementary material for: Genome-Wide SNP Analysis of Southern African Populations Provides New Insights into the Dispersal of Bantu-Speaking Groups
Source: Genome Biol Evol. 2015 Sep 11;7(9):2560–8. doi: 10.1093/gbe/evv164 (PMC4607521; doi:10.1093/gbe/evv164)
Supplement: Supplementary Data [file supp_evv164_suppl_data.zip › Supplementary Material - Table S2-S3.xls]

## Sheet: TableS2
Target	Pop A	Pop B	f3	SD	Z-score
amaXhosa	Juhoansi	MozambiqueBantu	-0.00242867	0.000471457	-5.15142
amaXhosa	Karretjie	MozambiqueBantu	-0.00191089	0.000457946	-4.17275
amaXhosa	Khomani	MozambiqueBantu	-0.00175204	0.000433395	-4.04259
amaXhosa	Khomani	Yoruba	-0.0018513	0.000463146	-3.99722
amaXhosa	Mandenka	Juhoansi	-0.00190163	0.00058223	-3.26611
amaXhosa	Mandenka	Karretjie	-0.00188305	0.000551267	-3.41587
amaXhosa	Nama	MozambiqueBantu	-0.00203262	0.00041224	-4.93068
amaXhosa	Xun	MozambiqueBantu	-0.00150952	0.000405258	-3.72483
amaXhosa	Yoruba	GuiGana	-0.00145574	0.000442782	-3.2877
amaXhosa	Yoruba	Juhoansi	-0.00237935	0.00049987	-4.75994
amaXhosa	Yoruba	Karretjie	-0.00201257	0.000465607	-4.32247
amaXhosa	Yoruba	Nama	-0.00160503	0.000450263	-3.56466
Basotho	GuiGana	Kwangali	-0.00225761	0.000701527	-3.21813
Basotho	GuiGana	MozambiqueBantu	-0.00188114	0.000526477	-3.57308
Basotho	Juhoansi	MozambiqueBantu	-0.00358351	0.000636995	-5.62565
Basotho	Karretjie	Luhya	-0.00231037	0.000610493	-3.78443
Basotho	Karretjie	MozambiqueBantu	-0.00301366	0.000623525	-4.83326
Basotho	Khomani	Luhya	-0.00223458	0.00057234	-3.90429
Basotho	Khomani	Mandenka	-0.00231357	0.000689441	-3.35572
Basotho	Khomani	MozambiqueBantu	-0.00285492	0.000595311	-4.79568
Basotho	Khomani	Yoruba	-0.00285705	0.000565067	-5.05613
Basotho	Luhya	GuiGana	-0.00192375	0.000527439	-3.64735
Basotho	Luhya	Juhoansi	-0.00239036	0.000643986	-3.71182
Basotho	Mandenka	GuiGana	-0.00226854	0.000650281	-3.48855
Basotho	Mandenka	Juhoansi	-0.00298338	0.000783591	-3.80731
Basotho	Mandenka	Karretjie	-0.00291273	0.000687998	-4.23363
Basotho	Mandenka	Xun	-0.00231413	0.000659034	-3.51139
Basotho	Nama	MozambiqueBantu	-0.00259424	0.000560788	-4.62606
Basotho	Xun	Luhya	-0.00178522	0.000561243	-3.18084
Basotho	Xun	MozambiqueBantu	-0.00271864	0.000539622	-5.03805
Basotho	Yoruba	GuiGana	-0.00229819	0.000565259	-4.06573
Basotho	Yoruba	Juhoansi	-0.00343706	0.000634746	-5.41486
Basotho	Yoruba	Karretjie	-0.00301821	0.000618434	-4.88041
Basotho	Yoruba	Nama	-0.00206953	0.000560119	-3.69479
Basotho	Yoruba	Xun	-0.00229745	0.000556849	-4.12581
GuiGana	Anuak	Juhoansi	-0.00260369	0.000556382	-4.67968
GuiGana	Basotho	Juhoansi	-0.00246395	0.000530298	-4.64634
GuiGana	Juhoansi	amaXhosa	-0.0026792	0.000504943	-5.30595
GuiGana	Juhoansi	Kwangali	-0.00262763	0.000597016	-4.40127
GuiGana	Juhoansi	Maasai	-0.00224266	0.000528869	-4.24049
GuiGana	Juhoansi	MozambiqueBantu	-0.00416631	0.000486019	-8.57233
GuiGana	KenyaBantu	Juhoansi	-0.00295272	0.000515839	-5.7241
GuiGana	Luhya	Juhoansi	-0.00293056	0.000486336	-6.02579
GuiGana	Mandenka	Juhoansi	-0.00317878	0.000557022	-5.70674
GuiGana	Mbukushu	Juhoansi	-0.00372215	0.000532227	-6.99355
GuiGana	Owambo	Juhoansi	-0.0028131	0.000587266	-4.79017
GuiGana	SEBantu	Juhoansi	-0.0028031	0.000502339	-5.58011
GuiGana	SouthAfricaBantu	Juhoansi	-0.00257228	0.000539274	-4.76989
GuiGana	SouthSudan	Juhoansi	-0.00232733	0.000565536	-4.11526
GuiGana	SowetoBantu	Juhoansi	-0.00269344	0.000416859	-6.46128
GuiGana	SWBantu	Juhoansi	-0.00281418	0.000618503	-4.54998
GuiGana	Yoruba	Juhoansi	-0.00360282	0.000475635	-7.57475
Khomani	Anuak	Juhoansi	-0.00194711	0.000540275	-3.60392
Khomani	AriBlacksmith	Juhoansi	-0.00180702	0.000591115	-3.05697
Khomani	Basotho	Juhoansi	-0.00162033	0.000476611	-3.3997
Khomani	Juhoansi	amaXhosa	-0.00167229	0.000465866	-3.58964
Khomani	Juhoansi	Kwangali	-0.00197536	0.000534758	-3.69392
Khomani	Juhoansi	Maasai	-0.00183227	0.00049014	-3.73825
Khomani	Juhoansi	MozambiqueBantu	-0.00234892	0.000471192	-4.98507
Khomani	Luhya	Juhoansi	-0.00177612	0.00048216	-3.68366
Khomani	Mandenka	Juhoansi	-0.00229014	0.000538874	-4.24986
Khomani	Mbukushu	Juhoansi	-0.00244037	0.000488909	-4.99147
Khomani	Owambo	Juhoansi	-0.00194104	0.000511172	-3.79724
Khomani	SEBantu	Juhoansi	-0.00175811	0.000481917	-3.64816
Khomani	SouthAfricaBantu	Juhoansi	-0.00161294	0.000483652	-3.33492
Khomani	SouthSudan	Juhoansi	-0.00195345	0.000515383	-3.7903
Khomani	SowetoBantu	Juhoansi	-0.00174138	0.000421636	-4.13007
Khomani	Yoruba	Juhoansi	-0.00220034	0.000476154	-4.62108
Khwe	Anuak	Juhoansi	-0.00270342	0.00063487	-4.25823
Khwe	GuiGana	Kwangali	-0.00213262	0.000492087	-4.33383
Khwe	Juhoansi	Kwangali	-0.00422999	0.000605457	-6.98644
Khwe	Juhoansi	Maasai	-0.00294235	0.000544358	-5.40518
Khwe	Juhoansi	MozambiqueBantu	-0.00406458	0.000476531	-8.5295
Khwe	Karretjie	Kwangali	-0.00241994	0.000576461	-4.19792
Khwe	Karretjie	Luhya	-0.00213608	0.000450021	-4.74663
Khwe	Karretjie	Maasai	-0.00161355	0.000497447	-3.24366
Khwe	Karretjie	MozambiqueBantu	-0.00199313	0.00043574	-4.57414
Khwe	Karretjie	SouthSudan	-0.00210719	0.00054332	-3.87837
Khwe	Karretjie	SWBantu	-0.0018086	0.000576618	-3.13657
Khwe	KenyaBantu	Juhoansi	-0.0032276	0.000567144	-5.69097
Khwe	KenyaBantu	Xun	-0.00176894	0.000501135	-3.52986
Khwe	Khomani	KenyaBantu	-0.00227419	0.0005537	-4.10725
Khwe	Khomani	Kwangali	-0.00270745	0.000564939	-4.79247
Khwe	Khomani	Luhya	-0.00239437	0.000444412	-5.38773
Khwe	Khomani	Maasai	-0.00156291	0.000483623	-3.23166
Khwe	Khomani	Mandenka	-0.00238645	0.000487062	-4.89967
Khwe	Khomani	MozambiqueBantu	-0.00216848	0.000444331	-4.88032
Khwe	Khomani	Owambo	-0.00223447	0.000527616	-4.23502
Khwe	Khomani	SWBantu	-0.00172131	0.00054103	-3.18154
Khwe	Khomani	Yoruba	-0.00284481	0.000432029	-6.58477
Khwe	Luhya	GuiGana	-0.00131737	0.000428883	-3.07163
Khwe	Luhya	Juhoansi	-0.00371767	0.000479248	-7.75729
Khwe	Mandenka	GuiGana	-0.00157524	0.000479734	-3.28357
Khwe	Mandenka	Juhoansi	-0.00422376	0.000531704	-7.94381
Khwe	Mandenka	Karretjie	-0.00265153	0.000524823	-5.05223
Khwe	Mandenka	Xun	-0.00245918	0.000476988	-5.15564
Khwe	Mbukushu	Juhoansi	-0.00421929	0.000546925	-7.71457
Khwe	Mbukushu	Karretjie	-0.00253654	0.000540399	-4.69383
Khwe	Mbukushu	Khomani	-0.00223174	0.000541713	-4.11979
Khwe	Mbukushu	Nama	-0.00194684	0.00053081	-3.66768
Khwe	Mbukushu	Xun	-0.00219023	0.000452984	-4.83511
Khwe	Nama	Kwangali	-0.00195579	0.000539285	-3.62664
Khwe	Nama	Luhya	-0.00135182	0.000417989	-3.2341
Khwe	Nama	MozambiqueBantu	-0.00178921	0.000413732	-4.32457
Khwe	Owambo	GuiGana	-0.00143985	0.000473466	-3.04108
Khwe	Owambo	Juhoansi	-0.00372269	0.000571842	-6.50999
Khwe	Owambo	Karretjie	-0.00199097	0.000550409	-3.61726
Khwe	Owambo	Xun	-0.00146377	0.000453623	-3.22684
Khwe	SouthSudan	Juhoansi	-0.0030485	0.000590498	-5.16259
Khwe	SowetoBantu	Juhoansi	-0.00138701	0.000430831	-3.21939
Khwe	SWBantu	Juhoansi	-0.00271577	0.000600009	-4.52622
Khwe	Xun	Kwangali	-0.00243657	0.000489925	-4.97334
Khwe	Xun	Luhya	-0.00201719	0.000427108	-4.72292
Khwe	Xun	MozambiqueBantu	-0.00210438	0.000391558	-5.37437
Khwe	Xun	SouthSudan	-0.00165625	0.000529682	-3.12688
Khwe	Yoruba	GuiGana	-0.00151978	0.000430036	-3.53407
Khwe	Yoruba	Juhoansi	-0.00459234	0.00046624	-9.84973
Khwe	Yoruba	Karretjie	-0.00267189	0.000449728	-5.94113
Khwe	Yoruba	Nama	-0.00193871	0.000413349	-4.69024
Khwe	Yoruba	Xun	-0.00235739	0.000400312	-5.88889
Luhya	Anuak	MozambiqueBantu	-0.00096612	0.000207051	-4.66611
Luhya	Anuak	SowetoBantu	-0.000588707	0.000192795	-3.05354
Luhya	AriBlacksmith	MozambiqueBantu	-0.00125442	0.000321532	-3.90139
Luhya	AriCultivator	MozambiqueBantu	-0.00130449	0.000240826	-5.41672
Luhya	Gumuz	MozambiqueBantu	-0.00136181	0.000270708	-5.03054
Luhya	Maasai	MozambiqueBantu	-0.00082995	0.000153793	-5.39655
Luhya	SEBantu	SouthSudan	-0.000832811	0.000249073	-3.34364
Luhya	SouthSudan	MozambiqueBantu	-0.000962065	0.000190704	-5.04481
Luhya	SowetoBantu	SouthSudan	-0.000745181	0.000174722	-4.26494
Maasai	AriBlacksmith	Luhya	-0.00100824	0.000324099	-3.11091
Maasai	AriBlacksmith	MozambiqueBantu	-0.00143272	0.000420114	-3.41031
Maasai	AriBlacksmith	Yoruba	-0.0011375	0.000371335	-3.06327
Maasai	AriCultivator	KenyaBantu	-0.00126961	0.000384769	-3.29967
Maasai	AriCultivator	Kwangali	-0.00149225	0.000425458	-3.5074
Maasai	AriCultivator	Luhya	-0.00104828	0.000248612	-4.21651
Maasai	AriCultivator	Mandenka	-0.00171484	0.000345988	-4.95635
Maasai	AriCultivator	MozambiqueBantu	-0.00152282	0.000305581	-4.98334
Maasai	AriCultivator	Yoruba	-0.00133283	0.000303127	-4.39695
Maasai	SowetoBantu	AriCultivator	-0.00101758	0.000291989	-3.485
Nama	Anuak	Juhoansi	-0.0036044	0.000559753	-6.43927
Nama	Anuak	Karretjie	-0.00242334	0.0006524	-3.7145
Nama	AriBlacksmith	Juhoansi	-0.00355931	0.000617642	-5.76274
Nama	AriBlacksmith	Karretjie	-0.0028369	0.000684786	-4.14275
Nama	AriCultivator	Juhoansi	-0.0026433	0.000601193	-4.39675
Nama	AriCultivator	Karretjie	-0.00200258	0.00064345	-3.11225
Nama	Basotho	Juhoansi	-0.00188149	0.000561612	-3.35016
Nama	Gumuz	Juhoansi	-0.00316526	0.000572581	-5.52806
Nama	Gumuz	Karretjie	-0.00201151	0.000668829	-3.00751
Nama	Juhoansi	amaXhosa	-0.00247471	0.000532004	-4.65168
Nama	Juhoansi	Kwangali	-0.0028696	0.000642005	-4.46974
Nama	Juhoansi	Maasai	-0.00371484	0.00048297	-7.69166
Nama	Juhoansi	MozambiqueBantu	-0.00287076	0.000513746	-5.5879
Nama	Karretjie	Maasai	-0.00227936	0.000576668	-3.95264
Nama	Karretjie	Sandawe	-0.00221835	0.000566932	-3.9129
Nama	Karretjie	SouthSudan	-0.0024722	0.00059735	-4.1386
Nama	Karretjie	SWBantu	-0.00203177	0.00061582	-3.29929
Nama	KenyaBantu	Juhoansi	-0.00323913	0.000566364	-5.71916
Nama	Khomani	Gumuz	-0.00176143	0.000572806	-3.07508
Nama	Khomani	KenyaBantu	-0.00181252	0.000512988	-3.53326
Nama	Khomani	Maasai	-0.0018622	0.000489045	-3.80783
Nama	Khomani	Sandawe	-0.00235782	0.000494292	-4.7701
Nama	Luhya	Juhoansi	-0.00296124	0.000493921	-5.99538
Nama	Mandenka	Juhoansi	-0.00338073	0.000511435	-6.61029
Nama	Mbukushu	Juhoansi	-0.00286785	0.000553799	-5.17849
Nama	Owambo	Juhoansi	-0.00329349	0.000559219	-5.88944
Nama	Sandawe	Juhoansi	-0.00320894	0.000559289	-5.73754
Nama	SEBantu	Juhoansi	-0.00238312	0.000516584	-4.61324
Nama	SouthAfricaBantu	Juhoansi	-0.00261602	0.000520748	-5.02357
Nama	SouthSudan	Juhoansi	-0.00352018	0.000558327	-6.30487
Nama	SowetoBantu	Juhoansi	-0.00209002	0.000473303	-4.41582
Nama	SWBantu	Juhoansi	-0.00304562	0.000550134	-5.53614
Nama	Yoruba	Juhoansi	-0.00324902	0.000511461	-6.35243
SEBantu	GuiGana	Kwangali	-0.00250185	0.000481655	-5.19428
SEBantu	GuiGana	MozambiqueBantu	-0.00180815	0.000343447	-5.26471
SEBantu	Juhoansi	Kwangali	-0.00232637	0.000703152	-3.30849
SEBantu	Juhoansi	MozambiqueBantu	-0.00317135	0.000396169	-8.00506
SEBantu	Karretjie	Kwangali	-0.00230717	0.000652083	-3.53815
SEBantu	Karretjie	Luhya	-0.00210087	0.00042534	-4.93927
SEBantu	Karretjie	MozambiqueBantu	-0.00289076	0.000382544	-7.55666
SEBantu	Khomani	KenyaBantu	-0.00189461	0.000558352	-3.39322
SEBantu	Khomani	Kwangali	-0.00210913	0.000591642	-3.56487
SEBantu	Khomani	Luhya	-0.0018736	0.000439198	-4.26596
SEBantu	Khomani	Mandenka	-0.00247559	0.00047281	-5.23592
SEBantu	Khomani	MozambiqueBantu	-0.00258054	0.000385971	-6.68583
SEBantu	Khomani	Yoruba	-0.00270603	0.000407288	-6.64401
SEBantu	Luhya	GuiGana	-0.00176415	0.000389251	-4.53218
SEBantu	Luhya	Juhoansi	-0.00189161	0.000463961	-4.07708
SEBantu	Mandenka	GuiGana	-0.00263194	0.000474036	-5.5522
SEBantu	Mandenka	Juhoansi	-0.00300762	0.000522055	-5.76112
SEBantu	Mandenka	Karretjie	-0.00322624	0.000456747	-7.06351
SEBantu	Mandenka	Nama	-0.00201002	0.000464321	-4.32893
SEBantu	Mandenka	Xun	-0.00237419	0.000444655	-5.3394
SEBantu	Mbukushu	Juhoansi	-0.00181549	0.000592159	-3.06588
SEBantu	Mbukushu	Karretjie	-0.00192359	0.000519545	-3.70245
SEBantu	Nama	Kwangali	-0.0018399	0.000547281	-3.3619
SEBantu	Nama	Luhya	-0.00131349	0.000416242	-3.15558
SEBantu	Nama	MozambiqueBantu	-0.00268372	0.000352971	-7.60323
SEBantu	Xun	Luhya	-0.00132229	0.000384361	-3.44022
SEBantu	Xun	MozambiqueBantu	-0.00234231	0.000341285	-6.86319
SEBantu	Yoruba	GuiGana	-0.00234855	0.000394459	-5.95384
SEBantu	Yoruba	Juhoansi	-0.00314826	0.00045735	-6.8837
SEBantu	Yoruba	Karretjie	-0.00301867	0.000424654	-7.10853
SEBantu	Yoruba	Nama	-0.00228236	0.000369714	-6.17332
SEBantu	Yoruba	Xun	-0.00204447	0.000375066	-5.45095
SouthAfricaBantu	AriBlacksmith	SWBantu	-0.00251602	0.000792319	-3.17552
SouthAfricaBantu	AriCultivator	SWBantu	-0.00252434	0.000704008	-3.58567
SouthAfricaBantu	GuiGana	Kwangali	-0.00216341	0.000645802	-3.34997
SouthAfricaBantu	GuiGana	MozambiqueBantu	-0.00183772	0.00049187	-3.73619
SouthAfricaBantu	Gumuz	SWBantu	-0.0022109	0.000735085	-3.00768
SouthAfricaBantu	Juhoansi	MozambiqueBantu	-0.00343176	0.000572772	-5.99149
SouthAfricaBantu	Karretjie	MozambiqueBantu	-0.00234833	0.000649605	-3.61502
SouthAfricaBantu	Karretjie	SWBantu	-0.00405015	0.000693846	-5.83724
SouthAfricaBantu	Khomani	Luhya	-0.00226997	0.000597187	-3.80111
SouthAfricaBantu	Khomani	Mandenka	-0.00258864	0.000623164	-4.15402
SouthAfricaBantu	Khomani	MozambiqueBantu	-0.00269578	0.000549602	-4.90496
SouthAfricaBantu	Khomani	SWBantu	-0.00413495	0.000631291	-6.55
SouthAfricaBantu	Khomani	Yoruba	-0.00300956	0.000523873	-5.74482
SouthAfricaBantu	Khwe	SWBantu	-0.00254479	0.000523438	-4.86169
SouthAfricaBantu	Luhya	GuiGana	-0.00207487	0.000555831	-3.73291
SouthAfricaBantu	Luhya	Juhoansi	-0.00243314	0.000631349	-3.85388
SouthAfricaBantu	Mandenka	GuiGana	-0.00265933	0.000551813	-4.81926
SouthAfricaBantu	Mandenka	Juhoansi	-0.00326583	0.000657213	-4.96921
SouthAfricaBantu	Mandenka	Karretjie	-0.00268162	0.000729123	-3.67787
SouthAfricaBantu	Mandenka	Nama	-0.00250112	0.000638569	-3.91675
SouthAfricaBantu	Mandenka	SWBantu	-0.00168337	0.000549411	-3.06395
SouthAfricaBantu	Mandenka	Xun	-0.00278922	0.000599608	-4.65174
SouthAfricaBantu	MbutiPygmy	SWBantu	-0.00340505	0.000711705	-4.78435
SouthAfricaBantu	Nama	Luhya	-0.00208792	0.000596994	-3.49738
SouthAfricaBantu	Nama	MozambiqueBantu	-0.00317701	0.000509354	-6.23733
SouthAfricaBantu	Nama	SWBantu	-0.00353969	0.000643872	-5.49751
SouthAfricaBantu	SEBantu	SWBantu	-0.00294708	0.000430737	-6.84195
SouthAfricaBantu	SowetoBantu	SWBantu	-0.00284393	0.000430769	-6.60199
SouthAfricaBantu	SWBantu	amaXhosa	-0.0026339	0.000518441	-5.08043
SouthAfricaBantu	SWBantu	Basotho	-0.00316784	0.000532177	-5.95261
SouthAfricaBantu	SWBantu	BiakaPygmy	-0.00228507	0.00056501	-4.0443
SouthAfricaBantu	SWBantu	GuiGana	-0.0037274	0.000585075	-6.3708
SouthAfricaBantu	SWBantu	Hadza	-0.0030937	0.000915082	-3.38079
SouthAfricaBantu	SWBantu	Juhoansi	-0.0039693	0.0006924	-5.73266
SouthAfricaBantu	SWBantu	Luhya	-0.00182779	0.000489718	-3.73233
SouthAfricaBantu	SWBantu	Maasai	-0.00200033	0.000575457	-3.47606
SouthAfricaBantu	SWBantu	MozambiqueBantu	-0.00258827	0.000437057	-5.92204
SouthAfricaBantu	SWBantu	Sandawe	-0.0025668	0.000605522	-4.23898
SouthAfricaBantu	SWBantu	Xun	-0.00378838	0.000598202	-6.33294
SouthAfricaBantu	Xun	Luhya	-0.00202065	0.000538529	-3.75217
SouthAfricaBantu	Xun	MozambiqueBantu	-0.00275953	0.000485504	-5.68385
SouthAfricaBantu	Yoruba	GuiGana	-0.00256642	0.000484507	-5.29698
SouthAfricaBantu	Yoruba	Juhoansi	-0.00359696	0.000569497	-6.31603
SouthAfricaBantu	Yoruba	Karretjie	-0.00266454	0.000610802	-4.36236
SouthAfricaBantu	Yoruba	Nama	-0.00296395	0.000529886	-5.59356
SouthAfricaBantu	Yoruba	SWBantu	-0.00159232	0.000461264	-3.45209
SouthAfricaBantu	Yoruba	Xun	-0.00264999	0.000492042	-5.3857
SowetoBantu	Anuak	Karretjie	-0.00141815	0.000468625	-3.0262
SowetoBantu	GuiGana	Kwangali	-0.00246013	0.000413947	-5.94311
SowetoBantu	GuiGana	MozambiqueBantu	-0.00184363	0.000190733	-9.66599
SowetoBantu	Juhoansi	Kwangali	-0.00239432	0.000600598	-3.98656
SowetoBantu	Juhoansi	MozambiqueBantu	-0.0033165	0.000241753	-13.7185
SowetoBantu	Karretjie	Kwangali	-0.00216734	0.000540009	-4.01352
SowetoBantu	Karretjie	Luhya	-0.00208387	0.000279075	-7.46708
SowetoBantu	Karretjie	MozambiqueBantu	-0.00282813	0.000233739	-12.0995
SowetoBantu	Karretjie	SouthSudan	-0.00144588	0.000453938	-3.18518
SowetoBantu	KenyaBantu	GuiGana	-0.00122909	0.000374225	-3.28436
SowetoBantu	KenyaBantu	Juhoansi	-0.00148837	0.000472972	-3.14684
SowetoBantu	Khomani	KenyaBantu	-0.00182352	0.000415457	-4.38918
SowetoBantu	Khomani	Kwangali	-0.00216035	0.000519296	-4.16014
SowetoBantu	Khomani	Luhya	-0.00204765	0.000272598	-7.51163
SowetoBantu	Khomani	Mandenka	-0.00237943	0.000363746	-6.54146
SowetoBantu	Khomani	MozambiqueBantu	-0.00270896	0.00023713	-11.4239
SowetoBantu	Khomani	Yoruba	-0.00283419	0.000255716	-11.0834
SowetoBantu	Khwe	MozambiqueBantu	-0.000638933	0.000141982	-4.50011
SowetoBantu	Luhya	GuiGana	-0.00184527	0.000239349	-7.70952
SowetoBantu	Luhya	Juhoansi	-0.00208238	0.000310775	-6.70061
SowetoBantu	Maasai	GuiGana	-0.00107237	0.000327732	-3.27209
SowetoBantu	Mandenka	GuiGana	-0.00244284	0.000331956	-7.35893
SowetoBantu	Mandenka	Juhoansi	-0.00292818	0.000411019	-7.12421
SowetoBantu	Mandenka	Karretjie	-0.00293902	0.000359449	-8.17645
SowetoBantu	Mandenka	Nama	-0.00163747	0.000372862	-4.39164
SowetoBantu	Mandenka	Xun	-0.00230162	0.00037093	-6.20498
SowetoBantu	Mbukushu	GuiGana	-0.0012194	0.000364386	-3.34646
SowetoBantu	Mbukushu	Juhoansi	-0.00224811	0.000478122	-4.70197
SowetoBantu	Mbukushu	Karretjie	-0.00214844	0.000435976	-4.92787
SowetoBantu	Mbukushu	Khomani	-0.00154913	0.000430148	-3.60138
SowetoBantu	Mbukushu	Nama	-0.00147029	0.000362197	-4.05936
SowetoBantu	Mbukushu	Xun	-0.00135707	0.000389366	-3.48533
SowetoBantu	Nama	Kwangali	-0.00161475	0.000480089	-3.36343
SowetoBantu	Nama	Luhya	-0.00121116	0.000295745	-4.09529
SowetoBantu	Nama	MozambiqueBantu	-0.00253576	0.000208425	-12.1663
SowetoBantu	Owambo	GuiGana	-0.00132885	0.000398308	-3.33623
SowetoBantu	SouthSudan	GuiGana	-0.00117022	0.000385288	-3.03727
SowetoBantu	Xun	Kwangali	-0.00173891	0.00046346	-3.75203
SowetoBantu	Xun	Luhya	-0.00151993	0.000263427	-5.76984
SowetoBantu	Xun	MozambiqueBantu	-0.00249431	0.000195041	-12.7886
SowetoBantu	Yoruba	GuiGana	-0.00238378	0.000238869	-9.97942
SowetoBantu	Yoruba	Juhoansi	-0.00329315	0.000271072	-12.1486
SowetoBantu	Yoruba	Karretjie	-0.00295578	0.000276626	-10.6851
SowetoBantu	Yoruba	Nama	-0.00213415	0.000241094	-8.85196
SowetoBantu	Yoruba	Xun	-0.00219623	0.000245147	-8.95883
Xun	Anuak	Juhoansi	-0.00326316	0.000433933	-7.51996
Xun	AriBlacksmith	Juhoansi	-0.00295637	0.000460775	-6.41607
Xun	AriCultivator	Juhoansi	-0.00272697	0.000424437	-6.42493
Xun	Basotho	Juhoansi	-0.00287532	0.000411054	-6.99499
Xun	BiakaPygmy	Juhoansi	-0.00194553	0.000387396	-5.02206
Xun	Gumuz	Juhoansi	-0.00301178	0.000454937	-6.62022
Xun	Hadza	Juhoansi	-0.00272413	0.000578508	-4.70889
Xun	Juhoansi	amaXhosa	-0.00282103	0.000388857	-7.25468
Xun	Juhoansi	Kwangali	-0.00357341	0.000435726	-8.20105
Xun	Juhoansi	Maasai	-0.00332978	0.000372091	-8.94883
Xun	Juhoansi	MozambiqueBantu	-0.00374019	0.000403156	-9.27727
Xun	KenyaBantu	Juhoansi	-0.00323865	0.000466124	-6.94803
Xun	Khwe	Juhoansi	-0.00177999	0.000341088	-5.21855
Xun	Luhya	Juhoansi	-0.00348046	0.000381552	-9.12185
Xun	Mandenka	Juhoansi	-0.00354457	0.000456617	-7.76267
Xun	Mbukushu	Juhoansi	-0.00380905	0.000446502	-8.53087
Xun	Owambo	Juhoansi	-0.0040389	0.00043686	-9.24529
Xun	Sandawe	Juhoansi	-0.00304434	0.000375462	-8.10827
Xun	SEBantu	Juhoansi	-0.00291114	0.00038623	-7.53732
Xun	SouthAfricaBantu	Juhoansi	-0.00306796	0.000415053	-7.39173
Xun	SouthSudan	Juhoansi	-0.00317223	0.000434432	-7.30202
Xun	SowetoBantu	Juhoansi	-0.002918	0.000341452	-8.54587
Xun	SWBantu	Juhoansi	-0.00324888	0.000482518	-6.73318
Xun	Yoruba	Juhoansi	-0.00401493	0.000393576	-10.2012
Table S2: f3 statistics significant tests (Z3 score < -3).

## Sheet: Table S3
Target	Pop A	Pop B	f3	SD	Z-score
amaXhosa	Anuak	AriCultivator	0.00790752	0.000583311	13.5563
amaXhosa	Anuak	Basotho	0.000640882	0.000660415	0.970423
amaXhosa	Anuak	BiakaPygmy	0.00285509	0.000572551	4.98661
amaXhosa	Anuak	GuiGana	-0.00023361	0.000812933	-0.287367
amaXhosa	Anuak	Gumuz	0.00930982	0.000691765	13.4581
amaXhosa	Anuak	Hadza	0.00637558	0.000954316	6.68079
amaXhosa	Anuak	Juhoansi	-0.000155421	0.000829277	-0.187418
amaXhosa	Anuak	Karretjie	-0.000643178	0.000796781	-0.807221
amaXhosa	Anuak	KenyaBantu	0.00364283	0.00063439	5.74226
amaXhosa	Anuak	Khwe	0.000929291	0.000606814	1.53143
amaXhosa	Anuak	Kwangali	0.00200499	0.000417351	4.8041
amaXhosa	Anuak	Luhya	0.00443333	0.00042877	10.3396
amaXhosa	Anuak	Maasai	0.00718637	0.000470852	15.2625
amaXhosa	Anuak	Mandenka	0.00315178	0.000385829	8.16884
amaXhosa	Anuak	MbutiPygmy	0.00260289	0.000707046	3.68135
amaXhosa	Anuak	MozambiqueBantu	0.00108892	0.000509024	2.13924
amaXhosa	Anuak	Nama	0.000972826	0.000823161	1.18182
amaXhosa	Anuak	Owambo	0.00274907	0.000412821	6.65923
amaXhosa	Anuak	Sandawe	0.00548387	0.000628431	8.72628
amaXhosa	Anuak	SEBantu	0.000674024	0.000516336	1.3054
amaXhosa	Anuak	SouthAfricaBantu	0.00143102	0.000495704	2.88685
amaXhosa	Anuak	SouthSudan	0.00948104	0.000561486	16.8856
amaXhosa	Anuak	SowetoBantu	0.000802267	0.000456312	1.75816
amaXhosa	Anuak	SWBantu	0.00230903	0.000577842	3.99596
amaXhosa	Anuak	Xun	0.000285936	0.000765604	0.373478
amaXhosa	Anuak	Yoruba	0.00284073	0.000375382	7.56756
amaXhosa	AriBlacksmith	Anuak	0.00789881	0.000703641	11.2256
amaXhosa	AriBlacksmith	AriCultivator	0.015656	0.000751902	20.8219
amaXhosa	AriBlacksmith	Basotho	0.000550263	0.000610399	0.901481
amaXhosa	AriBlacksmith	BiakaPygmy	0.00293095	0.00049898	5.87389
amaXhosa	AriBlacksmith	GuiGana	0.000529035	0.000542383	0.97539
amaXhosa	AriBlacksmith	Gumuz	0.011418	0.000940661	12.1383
amaXhosa	AriBlacksmith	Hadza	0.0100354	0.00100187	10.0166
amaXhosa	AriBlacksmith	Juhoansi	0.001788	0.000928331	1.92604
amaXhosa	AriBlacksmith	Karretjie	0.000849966	0.000762479	1.11474
amaXhosa	AriBlacksmith	KenyaBantu	0.00367936	0.000572734	6.42421
amaXhosa	AriBlacksmith	Khwe	0.0022053	0.000549567	4.0128
amaXhosa	AriBlacksmith	Kwangali	0.0013589	0.000468226	2.90222
amaXhosa	AriBlacksmith	Luhya	0.00395702	0.000578133	6.84448
amaXhosa	AriBlacksmith	Maasai	0.00973662	0.000547479	17.7845
amaXhosa	AriBlacksmith	Mandenka	0.00281548	0.000556461	5.05962
amaXhosa	AriBlacksmith	MbutiPygmy	0.00285089	0.000533442	5.34432
amaXhosa	AriBlacksmith	MozambiqueBantu	0.000319739	0.00054766	0.583829
amaXhosa	AriBlacksmith	Nama	0.00287423	0.000721661	3.9828
amaXhosa	AriBlacksmith	Owambo	0.00154047	0.000543838	2.8326
amaXhosa	AriBlacksmith	Sandawe	0.0084106	0.000838961	10.025
amaXhosa	AriBlacksmith	SEBantu	0.000543568	0.00053406	1.0178
amaXhosa	AriBlacksmith	SouthAfricaBantu	0.00154959	0.000502397	3.08439
amaXhosa	AriBlacksmith	SouthSudan	0.0076387	0.000611493	12.4919
amaXhosa	AriBlacksmith	SowetoBantu	0.000700007	0.000426616	1.64084
amaXhosa	AriBlacksmith	SWBantu	0.00166236	0.000677969	2.45197
amaXhosa	AriBlacksmith	Xun	0.00192178	0.000812814	2.36435
amaXhosa	AriBlacksmith	Yoruba	0.00208651	0.000415536	5.02126
amaXhosa	AriCultivator	Basotho	0.000262999	0.000750661	0.350356
amaXhosa	AriCultivator	BiakaPygmy	0.00230901	0.000501126	4.60765
amaXhosa	AriCultivator	GuiGana	0.00125733	0.000732275	1.71702
amaXhosa	AriCultivator	Gumuz	0.0108366	0.000744836	14.5489
amaXhosa	AriCultivator	Hadza	0.00878316	0.000912172	9.62884
amaXhosa	AriCultivator	Juhoansi	0.00283762	0.000949513	2.9885
amaXhosa	AriCultivator	Karretjie	0.00181622	0.000869355	2.08916
amaXhosa	AriCultivator	KenyaBantu	0.00256641	0.000524094	4.89684
amaXhosa	AriCultivator	Khwe	0.0024842	0.000730987	3.39841
amaXhosa	AriCultivator	Kwangali	0.00106874	0.000505374	2.11475
amaXhosa	AriCultivator	Luhya	0.00380433	0.000431124	8.82423
amaXhosa	AriCultivator	Maasai	0.00962305	0.000384866	25.0036
amaXhosa	AriCultivator	Mandenka	0.00205488	0.000519173	3.95798
amaXhosa	AriCultivator	MbutiPygmy	0.00294292	0.000691545	4.25557
amaXhosa	AriCultivator	MozambiqueBantu	0.000117963	0.000492276	0.239628
amaXhosa	AriCultivator	Nama	0.00301021	0.00114282	2.63403
amaXhosa	AriCultivator	Owambo	0.00191798	0.00050446	3.80206
amaXhosa	AriCultivator	Sandawe	0.00820792	0.000598637	13.711
amaXhosa	AriCultivator	SEBantu	0.000289919	0.000533627	0.5433
amaXhosa	AriCultivator	SouthAfricaBantu	0.00147784	0.000618164	2.39069
amaXhosa	AriCultivator	SouthSudan	0.00725182	0.000495264	14.6423
amaXhosa	AriCultivator	SWBantu	0.00158126	0.000711281	2.22312
amaXhosa	AriCultivator	Xun	0.00274592	0.000812312	3.38038
amaXhosa	AriCultivator	Yoruba	0.00178053	0.000396266	4.49327
amaXhosa	Basotho	BiakaPygmy	0.00108553	0.000541048	2.00635
amaXhosa	Basotho	GuiGana	0.00138506	0.000670225	2.06656
amaXhosa	Basotho	Hadza	0.000876973	0.000945742	0.927286
amaXhosa	Basotho	Juhoansi	0.00159668	0.000680659	2.34578
amaXhosa	Basotho	Kwangali	0.000948455	0.000582779	1.62747
amaXhosa	Basotho	Luhya	0.00109365	0.000545469	2.00497
amaXhosa	Basotho	Maasai	0.000582759	0.000594825	0.979716
amaXhosa	Basotho	MozambiqueBantu	0.000792301	0.000502572	1.57649
amaXhosa	Basotho	Sandawe	0.00039072	0.000628678	0.621494
amaXhosa	Basotho	SouthAfricaBantu	0.0014397	0.000505818	2.84629
amaXhosa	Basotho	SouthSudan	0.00080089	0.000587788	1.36255
amaXhosa	Basotho	Xun	0.00165486	0.000555196	2.98067
amaXhosa	BiakaPygmy	GuiGana	0.00387342	0.000822133	4.71142
amaXhosa	BiakaPygmy	Hadza	0.00398561	0.000861834	4.62456
amaXhosa	BiakaPygmy	Juhoansi	0.00613037	0.000794977	7.71138
amaXhosa	BiakaPygmy	Kwangali	0.00171494	0.000378687	4.52865
amaXhosa	BiakaPygmy	Luhya	0.00184817	0.000416046	4.44222
amaXhosa	BiakaPygmy	Maasai	0.00154424	0.000475414	3.2482
amaXhosa	BiakaPygmy	MozambiqueBantu	0.000399861	0.000461796	0.865883
amaXhosa	BiakaPygmy	Sandawe	0.00248963	0.000452063	5.50727
amaXhosa	BiakaPygmy	SouthAfricaBantu	0.00145853	0.000620121	2.35201
amaXhosa	BiakaPygmy	SouthSudan	0.00245602	0.000474551	5.17547
amaXhosa	BiakaPygmy	Xun	0.00525546	0.000719872	7.30055
amaXhosa	GuiGana	Kwangali	-0.00117364	0.000664381	-1.76652
amaXhosa	GuiGana	MozambiqueBantu	-0.000941866	0.000529214	-1.77974
amaXhosa	Gumuz	Basotho	0.000250141	0.000671592	0.37246
amaXhosa	Gumuz	BiakaPygmy	0.00233806	0.000638618	3.66112
amaXhosa	Gumuz	GuiGana	-0.000382557	0.000803563	-0.476076
amaXhosa	Gumuz	Hadza	0.00904515	0.0012712	7.11541
amaXhosa	Gumuz	Juhoansi	0.00121876	0.000891829	1.36658
amaXhosa	Gumuz	Karretjie	0.000703293	0.000978129	0.719019
amaXhosa	Gumuz	KenyaBantu	0.00279094	0.000584703	4.77325
amaXhosa	Gumuz	Kwangali	0.00192825	0.000424581	4.54154
amaXhosa	Gumuz	Luhya	0.00420669	0.000571987	7.35452
amaXhosa	Gumuz	Maasai	0.00818609	0.000609262	13.4361
amaXhosa	Gumuz	MozambiqueBantu	0.000462681	0.000577101	0.801732
amaXhosa	Gumuz	Nama	0.00190917	0.00108069	1.76663
amaXhosa	Gumuz	Sandawe	0.00672834	0.000881991	7.62858
amaXhosa	Gumuz	SouthAfricaBantu	0.000998458	0.000718502	1.38964
amaXhosa	Gumuz	SouthSudan	0.00907063	0.000611496	14.8335
amaXhosa	Gumuz	SWBantu	0.00141551	0.000825497	1.71474
amaXhosa	Gumuz	Xun	0.00141116	0.000847385	1.66531
amaXhosa	Hadza	GuiGana	0.00172051	0.000890286	1.93253
amaXhosa	Hadza	Juhoansi	0.0035876	0.00121543	2.95172
amaXhosa	Hadza	Kwangali	0.00251395	0.000653052	3.84954
amaXhosa	Hadza	Maasai	0.00710093	0.000736047	9.64738
amaXhosa	Hadza	MozambiqueBantu	0.000676385	0.00075407	0.896979
amaXhosa	Hadza	SouthSudan	0.00632237	0.000893856	7.07314
amaXhosa	Juhoansi	GuiGana	0.0131432	0.000939811	13.9849
amaXhosa	Juhoansi	Kwangali	-0.00112421	0.000714267	-1.57394
amaXhosa	Juhoansi	Maasai	0.000163988	0.000645054	0.254224
amaXhosa	Juhoansi	MozambiqueBantu	-0.00242873	0.000574063	-4.23077
amaXhosa	Karretjie	Basotho	0.00154304	0.000590353	2.61376
amaXhosa	Karretjie	BiakaPygmy	0.00462232	0.000890213	5.19237
amaXhosa	Karretjie	GuiGana	0.0107062	0.00109539	9.77386
amaXhosa	Karretjie	Hadza	0.00348677	0.00102512	3.40134
amaXhosa	Karretjie	Juhoansi	0.0165176	0.00123071	13.4212
amaXhosa	Karretjie	KenyaBantu	-0.000300833	0.000599643	-0.501686
amaXhosa	Karretjie	Kwangali	-0.000871542	0.000677111	-1.28715
amaXhosa	Karretjie	Luhya	-0.000910365	0.000641883	-1.41827
amaXhosa	Karretjie	Maasai	-6.26543e-05	0.000638365	-0.098148
amaXhosa	Karretjie	MozambiqueBantu	-0.001917	0.000656218	-2.92129
amaXhosa	Karretjie	Nama	0.0120411	0.00116544	10.3318
amaXhosa	Karretjie	Sandawe	0.00144154	0.000684582	2.10572
amaXhosa	Karretjie	SouthAfricaBantu	0.00106472	0.0007793	1.36625
amaXhosa	Karretjie	SouthSudan	-0.000608609	0.000657575	-0.925536
amaXhosa	Karretjie	SWBantu	-0.000347707	0.000804465	-0.432221
amaXhosa	Karretjie	Xun	0.0125205	0.00108816	11.5061
amaXhosa	KenyaBantu	Basotho	0.000682693	0.000676977	1.00844
amaXhosa	KenyaBantu	BiakaPygmy	0.00171725	0.000546946	3.13971
amaXhosa	KenyaBantu	GuiGana	-0.000305485	0.000570265	-0.535689
amaXhosa	KenyaBantu	Hadza	0.00368758	0.00109762	3.3596
amaXhosa	KenyaBantu	Juhoansi	-0.000581102	0.000710802	-0.817529
amaXhosa	KenyaBantu	Kwangali	0.00206061	0.000477941	4.31143
amaXhosa	KenyaBantu	Luhya	0.00351943	0.000435322	8.08467
amaXhosa	KenyaBantu	Maasai	0.00318875	0.000368776	8.64684
amaXhosa	KenyaBantu	MozambiqueBantu	0.00125152	0.000408219	3.06581
amaXhosa	KenyaBantu	Nama	0.000175966	0.000732098	0.240359
amaXhosa	KenyaBantu	Sandawe	0.00266725	0.000515846	5.17063
amaXhosa	KenyaBantu	SouthAfricaBantu	0.000993653	0.000420148	2.36501
amaXhosa	KenyaBantu	SouthSudan	0.00347177	0.000494201	7.02503
amaXhosa	KenyaBantu	SWBantu	0.002573	0.000656387	3.91995
amaXhosa	KenyaBantu	Xun	-0.000171	0.00066169	-0.25843
amaXhosa	Khomani	Anuak	0.00011468	0.000824161	0.139147
amaXhosa	Khomani	AriBlacksmith	0.00191694	0.000900574	2.12857
amaXhosa	Khomani	AriCultivator	0.00212402	0.000935757	2.26984
amaXhosa	Khomani	Basotho	0.00154375	0.000645892	2.39011
amaXhosa	Khomani	BiakaPygmy	0.00447301	0.000906992	4.93169
amaXhosa	Khomani	GuiGana	0.0106648	0.00104572	10.1985
amaXhosa	Khomani	Gumuz	0.000920926	0.000930193	0.990037
amaXhosa	Khomani	Hadza	0.00302038	0.00118	2.55963
amaXhosa	Khomani	Juhoansi	0.0168184	0.00124636	13.494
amaXhosa	Khomani	Karretjie	0.0146187	0.00130686	11.1861
amaXhosa	Khomani	KenyaBantu	-0.000863489	0.000565685	-1.52645
amaXhosa	Khomani	Khwe	0.00451251	0.000945835	4.77093
amaXhosa	Khomani	Kwangali	-0.000820704	0.0007674	-1.06946
amaXhosa	Khomani	Luhya	-0.000839175	0.00060282	-1.39208
amaXhosa	Khomani	Maasai	0.00031748	0.000663423	0.478549
amaXhosa	Khomani	Mandenka	-0.00129078	0.000763896	-1.68974
amaXhosa	Khomani	MbutiPygmy	0.00651526	0.000960073	6.78621
amaXhosa	Khomani	MozambiqueBantu	-0.001759	0.000596102	-2.95083
amaXhosa	Khomani	Nama	0.012014	0.00114148	10.525
amaXhosa	Khomani	Owambo	-3.62819e-05	0.000856766	-0.0423475
amaXhosa	Khomani	Sandawe	0.00127032	0.000731198	1.73731
amaXhosa	Khomani	SEBantu	0.00103898	0.000650494	1.59722
amaXhosa	Khomani	SouthAfricaBantu	0.00157207	0.000887021	1.7723
amaXhosa	Khomani	SouthSudan	0.000284864	0.000650014	0.438242
amaXhosa	Khomani	SowetoBantu	0.00100034	0.00067867	1.47398
amaXhosa	Khomani	SWBantu	7.38565e-05	0.00080658	0.0915674
amaXhosa	Khomani	Xun	0.0126908	0.00106762	11.887
amaXhosa	Khomani	Yoruba	-0.00185924	0.000602509	-3.08582
amaXhosa	Khwe	Basotho	0.0011368	0.000450169	2.52527
amaXhosa	Khwe	BiakaPygmy	0.00337473	0.000515405	6.54772
amaXhosa	Khwe	GuiGana	0.00358903	0.000804129	4.46325
amaXhosa	Khwe	Gumuz	0.0013744	0.000764039	1.79886
amaXhosa	Khwe	Hadza	0.0025149	0.000727834	3.45532
amaXhosa	Khwe	Juhoansi	0.00573582	0.000863894	6.6395
amaXhosa	Khwe	Karretjie	0.00417942	0.000860288	4.85816
amaXhosa	Khwe	KenyaBantu	0.00102576	0.000503907	2.03562
amaXhosa	Khwe	Kwangali	0.0014895	0.000427964	3.48043
amaXhosa	Khwe	Luhya	0.00116733	0.000409633	2.84969
amaXhosa	Khwe	Maasai	0.0014906	0.000541337	2.75356
amaXhosa	Khwe	MbutiPygmy	0.00334544	0.000704337	4.74977
amaXhosa	Khwe	MozambiqueBantu	1.7406e-05	0.000415733	0.0418681
amaXhosa	Khwe	Nama	0.00385748	0.000812735	4.7463
amaXhosa	Khwe	Owambo	0.00180481	0.000425139	4.24522
amaXhosa	Khwe	Sandawe	0.00195751	0.000653136	2.99709
amaXhosa	Khwe	SEBantu	0.000569387	0.000437639	1.30104
amaXhosa	Khwe	SouthAfricaBantu	0.00130922	0.000566786	2.3099
amaXhosa	Khwe	SouthSudan	0.00144449	0.000513408	2.81354
amaXhosa	Khwe	SWBantu	0.00139946	0.000616492	2.27003
amaXhosa	Khwe	Xun	0.00469741	0.000785004	5.98393
amaXhosa	Khwe	Yoruba	0.000594021	0.000351767	1.68868
amaXhosa	Kwangali	MozambiqueBantu	0.00176468	0.000333447	5.29223
amaXhosa	Luhya	GuiGana	-0.000678154	0.000587293	-1.15471
amaXhosa	Luhya	Hadza	0.00408949	0.000683051	5.9871
amaXhosa	Luhya	Juhoansi	-0.000930353	0.000598233	-1.55517
amaXhosa	Luhya	Kwangali	0.00256353	0.000317796	8.06658
amaXhosa	Luhya	Maasai	0.00420403	0.000339448	12.3849
amaXhosa	Luhya	MozambiqueBantu	0.00186243	0.000366508	5.08155
amaXhosa	Luhya	SouthSudan	0.00465691	0.000447187	10.4138
amaXhosa	Maasai	GuiGana	-0.00027223	0.000601333	-0.452711
amaXhosa	Maasai	Kwangali	0.00191343	0.000336116	5.69277
amaXhosa	Maasai	MozambiqueBantu	0.000991949	0.000420654	2.35811
amaXhosa	Mandenka	Basotho	0.000717642	0.000688258	1.04269
amaXhosa	Mandenka	BiakaPygmy	0.00123571	0.0004663	2.65002
amaXhosa	Mandenka	GuiGana	-0.00139566	0.000531226	-2.62725
amaXhosa	Mandenka	Gumuz	0.00257307	0.000516697	4.97985
amaXhosa	Mandenka	Hadza	0.00201991	0.000645055	3.13139
amaXhosa	Mandenka	Juhoansi	-0.00189622	0.000711999	-2.66323
amaXhosa	Mandenka	Karretjie	-0.00188675	0.000810986	-2.32649
amaXhosa	Mandenka	KenyaBantu	0.00244081	0.000538375	4.53366
amaXhosa	Mandenka	Khwe	0.000703772	0.000371485	1.89448
amaXhosa	Mandenka	Kwangali	0.0027281	0.000514278	5.30472
amaXhosa	Mandenka	Luhya	0.00316122	0.000259185	12.1968
amaXhosa	Mandenka	Maasai	0.0031235	0.000342725	9.11372
amaXhosa	Mandenka	MbutiPygmy	0.0012499	0.000493763	2.53139
amaXhosa	Mandenka	MozambiqueBantu	0.00180825	0.000325984	5.54704
amaXhosa	Mandenka	Nama	-0.000996996	0.000702506	-1.4192
amaXhosa	Mandenka	Owambo	0.00327452	0.000586498	5.58317
amaXhosa	Mandenka	Sandawe	0.00205465	0.000385751	5.32635
amaXhosa	Mandenka	SEBantu	0.00115605	0.000420136	2.75161
amaXhosa	Mandenka	SouthAfricaBantu	0.00163535	0.000477719	3.42324
amaXhosa	Mandenka	SouthSudan	0.0037305	0.000360862	10.3378
amaXhosa	Mandenka	SWBantu	0.00258759	0.000568285	4.55334
amaXhosa	Mandenka	Xun	-0.00117786	0.000750698	-1.56902
amaXhosa	Mandenka	Yoruba	0.00394338	0.000372224	10.5941
amaXhosa	Mbukushu	Anuak	0.00160837	0.000589611	2.72784
amaXhosa	Mbukushu	AriBlacksmith	0.000558495	0.000619368	0.901717
amaXhosa	Mbukushu	AriCultivator	0.000837934	0.000602998	1.38961
amaXhosa	Mbukushu	Basotho	0.000623351	0.000702115	0.887818
amaXhosa	Mbukushu	BiakaPygmy	0.00149372	0.000560209	2.66637
amaXhosa	Mbukushu	GuiGana	-0.000196753	0.000702243	-0.280178
amaXhosa	Mbukushu	Gumuz	0.00131164	0.000560013	2.34215
amaXhosa	Mbukushu	Hadza	0.00114015	0.000689063	1.65464
amaXhosa	Mbukushu	Juhoansi	-0.00123766	0.000624588	-1.98157
amaXhosa	Mbukushu	Karretjie	-0.00112151	0.000615868	-1.82102
amaXhosa	Mbukushu	KenyaBantu	0.00137198	0.000503488	2.72495
amaXhosa	Mbukushu	Khomani	-0.000475329	0.00064927	-0.732098
amaXhosa	Mbukushu	Khwe	0.0013657	0.000436792	3.12665
amaXhosa	Mbukushu	Kwangali	0.00374988	0.000533688	7.02635
amaXhosa	Mbukushu	Luhya	0.00216936	0.000435328	4.98328
amaXhosa	Mbukushu	Maasai	0.00140296	0.000441967	3.17435
amaXhosa	Mbukushu	Mandenka	0.00243836	0.00053325	4.57263
amaXhosa	Mbukushu	MbutiPygmy	0.00106879	0.000759316	1.40757
amaXhosa	Mbukushu	MozambiqueBantu	0.00153245	0.000343593	4.46007
amaXhosa	Mbukushu	Nama	-0.000840291	0.000589208	-1.42614
amaXhosa	Mbukushu	Owambo	0.00344434	0.000441478	7.80185
amaXhosa	Mbukushu	Sandawe	0.00111008	0.000519256	2.13783
amaXhosa	Mbukushu	SEBantu	0.000630696	0.000338964	1.86066
amaXhosa	Mbukushu	SouthAfricaBantu	0.000884362	0.000600858	1.47183
amaXhosa	Mbukushu	SouthSudan	0.0017235	0.000588267	2.92979
amaXhosa	Mbukushu	SowetoBantu	0.00106582	0.000350708	3.03904
amaXhosa	Mbukushu	SWBantu	0.00225917	0.000595168	3.79585
amaXhosa	Mbukushu	Xun	-0.000247975	0.000505683	-0.490376
amaXhosa	Mbukushu	Yoruba	0.00233431	0.000368854	6.32854
amaXhosa	MbutiPygmy	Basotho	0.00130671	0.000564659	2.31416
amaXhosa	MbutiPygmy	BiakaPygmy	0.00865241	0.000955379	9.05653
amaXhosa	MbutiPygmy	GuiGana	0.0059635	0.000938422	6.35481
amaXhosa	MbutiPygmy	Gumuz	0.00271516	0.000665657	4.07892
amaXhosa	MbutiPygmy	Hadza	0.00414321	0.00104304	3.97223
amaXhosa	MbutiPygmy	Juhoansi	0.00928555	0.00103086	9.00754
amaXhosa	MbutiPygmy	Karretjie	0.00678666	0.00087862	7.72423
amaXhosa	MbutiPygmy	KenyaBantu	0.00120136	0.000655085	1.8339
amaXhosa	MbutiPygmy	Kwangali	0.00167281	0.000613116	2.72837
amaXhosa	MbutiPygmy	Luhya	0.00187771	0.000481689	3.89817
amaXhosa	MbutiPygmy	Maasai	0.00167865	0.000562819	2.98258
amaXhosa	MbutiPygmy	MozambiqueBantu	0.000252031	0.000532266	0.473505
amaXhosa	MbutiPygmy	Nama	0.00585336	0.000834514	7.0141
amaXhosa	MbutiPygmy	Sandawe	0.00281068	0.000586418	4.79297
amaXhosa	MbutiPygmy	SouthAfricaBantu	0.00217948	0.000632577	3.4454
amaXhosa	MbutiPygmy	SouthSudan	0.00326308	0.000479756	6.80154
amaXhosa	MbutiPygmy	SWBantu	0.00140697	0.000671528	2.09517
amaXhosa	MbutiPygmy	Xun	0.00721888	0.000831975	8.67679
amaXhosa	Nama	Basotho	0.00100781	0.00065093	1.54826
amaXhosa	Nama	BiakaPygmy	0.00341565	0.000727712	4.69369
amaXhosa	Nama	GuiGana	0.00822295	0.0010088	8.15123
amaXhosa	Nama	Hadza	0.00306925	0.0010089	3.04218
amaXhosa	Nama	Juhoansi	0.0137003	0.00112546	12.1731
amaXhosa	Nama	Kwangali	-0.000726494	0.000661577	-1.09812
amaXhosa	Nama	Luhya	-0.000448478	0.000589638	-0.760598
amaXhosa	Nama	Maasai	0.00140361	0.000754666	1.8599
amaXhosa	Nama	MozambiqueBantu	-0.00203428	0.000582445	-3.49265
amaXhosa	Nama	Sandawe	0.00284615	0.000760301	3.74345
amaXhosa	Nama	SouthAfricaBantu	0.00177612	0.000812881	2.18497
amaXhosa	Nama	SouthSudan	0.00105507	0.000702795	1.50125
amaXhosa	Nama	SWBantu	0.00087016	0.000853952	1.01898
amaXhosa	Nama	Xun	0.010838	0.000923019	11.7419
amaXhosa	Owambo	Basotho	0.000888484	0.000701532	1.26649
amaXhosa	Owambo	BiakaPygmy	0.00244041	0.000451271	5.40787
amaXhosa	Owambo	GuiGana	-0.000163165	0.000542531	-0.300748
amaXhosa	Owambo	Gumuz	0.00262463	0.000566502	4.63305
amaXhosa	Owambo	Hadza	0.00260033	0.000785376	3.31094
amaXhosa	Owambo	Juhoansi	-0.000304749	0.000696238	-0.437708
amaXhosa	Owambo	Karretjie	-0.000125571	0.000835101	-0.150366
amaXhosa	Owambo	KenyaBantu	0.00242034	0.000532725	4.54332
amaXhosa	Owambo	Kwangali	0.00386797	0.000448794	8.61859
amaXhosa	Owambo	Luhya	0.00309547	0.000433829	7.13523
amaXhosa	Owambo	Maasai	0.0023923	0.000420857	5.68437
amaXhosa	Owambo	MbutiPygmy	0.00139258	0.00070936	1.96315
amaXhosa	Owambo	MozambiqueBantu	0.00186162	0.000375807	4.95366
amaXhosa	Owambo	Nama	0.000517664	0.000712278	0.726772
amaXhosa	Owambo	Sandawe	0.00238624	0.000469247	5.08526
amaXhosa	Owambo	SEBantu	0.00098716	0.000417281	2.36569
amaXhosa	Owambo	SouthAfricaBantu	0.00208328	0.000479313	4.34639
amaXhosa	Owambo	SouthSudan	0.00288829	0.000533283	5.41606
amaXhosa	Owambo	SWBantu	0.00329807	0.000648582	5.08505
amaXhosa	Owambo	Xun	0.000914341	0.000598725	1.52715
amaXhosa	Sandawe	GuiGana	0.000700317	0.000716697	0.977146
amaXhosa	Sandawe	Hadza	0.00771598	0.000850731	9.06983
amaXhosa	Sandawe	Juhoansi	0.00211228	0.000862528	2.44894
amaXhosa	Sandawe	Kwangali	0.00142999	0.000285998	5.00001
amaXhosa	Sandawe	Luhya	0.00360737	0.000451482	7.99005
amaXhosa	Sandawe	Maasai	0.00685813	0.000511738	13.4016
amaXhosa	Sandawe	MozambiqueBantu	0.000624673	0.00049463	1.26291
amaXhosa	Sandawe	SouthAfricaBantu	0.0016251	0.000579719	2.80325
amaXhosa	Sandawe	SouthSudan	0.00520417	0.000463305	11.2327
amaXhosa	Sandawe	Xun	0.00233948	0.000673186	3.47523
amaXhosa	SEBantu	Basotho	0.00105156	0.00057421	1.83132
amaXhosa	SEBantu	BiakaPygmy	0.000907744	0.000499578	1.81702
amaXhosa	SEBantu	GuiGana	0.00108313	0.00056402	1.92038
amaXhosa	SEBantu	Gumuz	0.00048865	0.000548117	0.891506
amaXhosa	SEBantu	Hadza	0.000808529	0.000750454	1.07739
amaXhosa	SEBantu	Juhoansi	0.000958517	0.000689597	1.38997
amaXhosa	SEBantu	Karretjie	0.00119043	0.00076943	1.54716
amaXhosa	SEBantu	KenyaBantu	0.00100636	0.000480171	2.09584
amaXhosa	SEBantu	Kwangali	0.00125897	0.000355009	3.54631
amaXhosa	SEBantu	Luhya	0.00100833	0.00037998	2.65365
amaXhosa	SEBantu	Maasai	0.000545138	0.000351688	1.55006
amaXhosa	SEBantu	MbutiPygmy	0.000811334	0.000571701	1.41916
amaXhosa	SEBantu	MozambiqueBantu	0.000792498	0.000355818	2.22725
amaXhosa	SEBantu	Nama	0.000864513	0.000708626	1.21998
amaXhosa	SEBantu	Sandawe	0.000407894	0.000445115	0.916379
amaXhosa	SEBantu	SouthAfricaBantu	0.00138836	0.000512979	2.70647
amaXhosa	SEBantu	SouthSudan	0.000590662	0.000517928	1.14043
amaXhosa	SEBantu	SWBantu	0.00107557	0.000473458	2.27174
amaXhosa	SEBantu	Xun	0.00104777	0.000629859	1.6635
amaXhosa	SouthAfricaBantu	GuiGana	0.00152823	0.000644164	2.37242
amaXhosa	SouthAfricaBantu	Hadza	0.00191173	0.000876292	2.18161
amaXhosa	SouthAfricaBantu	Juhoansi	0.00163504	0.000809611	2.01954
amaXhosa	SouthAfricaBantu	Kwangali	0.00137318	0.000538343	2.55075
amaXhosa	SouthAfricaBantu	Luhya	0.00177294	0.000411397	4.30957
amaXhosa	SouthAfricaBantu	Maasai	0.00150513	0.000420041	3.5833
amaXhosa	SouthAfricaBantu	MozambiqueBantu	0.00127391	0.000417838	3.04882
amaXhosa	SouthAfricaBantu	SouthSudan	0.00187428	0.000518831	3.61251
amaXhosa	SouthAfricaBantu	Xun	0.00188321	0.000752858	2.50141
amaXhosa	SouthSudan	GuiGana	-0.000339366	0.000661348	-0.513143
amaXhosa	SouthSudan	Juhoansi	1.41512e-05	0.000655797	0.0215786
amaXhosa	SouthSudan	Kwangali	0.00269993	0.00036706	7.35555
amaXhosa	SouthSudan	Maasai	0.00711652	0.000410094	17.3534
amaXhosa	SouthSudan	MozambiqueBantu	0.00131385	0.000511962	2.56631
amaXhosa	SowetoBantu	AriCultivator	0.000469	0.000479934	0.977217
amaXhosa	SowetoBantu	Basotho	0.000987821	0.000481662	2.05086
amaXhosa	SowetoBantu	BiakaPygmy	0.000889127	0.000495796	1.79333
amaXhosa	SowetoBantu	GuiGana	0.000952006	0.000558359	1.70501
amaXhosa	SowetoBantu	Gumuz	0.000546822	0.000516688	1.05832
amaXhosa	SowetoBantu	Hadza	0.00090629	0.000532294	1.70261
amaXhosa	SowetoBantu	Juhoansi	0.000935753	0.000602763	1.55244
amaXhosa	SowetoBantu	Karretjie	0.000961716	0.000708592	1.35722
amaXhosa	SowetoBantu	KenyaBantu	0.000951825	0.000401094	2.37307
amaXhosa	SowetoBantu	Khwe	0.000708152	0.000427884	1.65501
amaXhosa	SowetoBantu	Kwangali	0.00132845	0.000323088	4.11175
amaXhosa	SowetoBantu	Luhya	0.00119898	0.000294397	4.07265
amaXhosa	SowetoBantu	Maasai	0.000837271	0.000338348	2.47458
amaXhosa	SowetoBantu	Mandenka	0.0010774	0.000365084	2.9511
amaXhosa	SowetoBantu	MbutiPygmy	0.000988544	0.000498131	1.9845
amaXhosa	SowetoBantu	MozambiqueBantu	0.000937585	0.000280363	3.34418
amaXhosa	SowetoBantu	Nama	0.000551408	0.000577679	0.954524
amaXhosa	SowetoBantu	Owambo	0.00120338	0.0003362	3.57936
amaXhosa	SowetoBantu	Sandawe	0.000642643	0.000375144	1.71306
amaXhosa	SowetoBantu	SEBantu	0.00100412	0.000321342	3.12478
amaXhosa	SowetoBantu	SouthAfricaBantu	0.00115779	0.000370747	3.12287
amaXhosa	SowetoBantu	SouthSudan	0.000866555	0.000415236	2.0869
amaXhosa	SowetoBantu	SWBantu	0.00094704	0.000467869	2.02415
amaXhosa	SowetoBantu	Xun	0.00103386	0.000582622	1.77449
amaXhosa	SowetoBantu	Yoruba	0.000964722	0.000257839	3.74157
amaXhosa	SWBantu	Basotho	0.000898116	0.000639658	1.40406
amaXhosa	SWBantu	BiakaPygmy	0.00180745	0.000708644	2.55057
amaXhosa	SWBantu	GuiGana	0.000441877	0.000667969	0.661523
amaXhosa	SWBantu	Hadza	0.00145866	0.000938304	1.55457
amaXhosa	SWBantu	Juhoansi	0.000303213	0.000726771	0.417206
amaXhosa	SWBantu	Kwangali	0.00292967	0.000663212	4.4174
amaXhosa	SWBantu	Luhya	0.00257581	0.000520516	4.94857
amaXhosa	SWBantu	Maasai	0.00213567	0.000561216	3.80543
amaXhosa	SWBantu	MozambiqueBantu	0.0013186	0.000386123	3.41498
amaXhosa	SWBantu	Sandawe	0.0016888	0.000703634	2.40011
amaXhosa	SWBantu	SouthAfricaBantu	0.00454213	0.000541125	8.39387
amaXhosa	SWBantu	SouthSudan	0.00310778	0.000768586	4.0435
amaXhosa	SWBantu	Xun	0.000729032	0.000623797	1.1687
amaXhosa	Xun	GuiGana	0.009992	0.000898468	11.1212
amaXhosa	Xun	Hadza	0.00348397	0.000871287	3.99865
amaXhosa	Xun	Juhoansi	0.0174305	0.000962692	18.106
amaXhosa	Xun	Kwangali	-0.000372207	0.000468478	-0.794501
amaXhosa	Xun	Luhya	-0.00027418	0.00052215	-0.525099
amaXhosa	Xun	Maasai	0.000671521	0.000545281	1.23151
amaXhosa	Xun	MozambiqueBantu	-0.00151042	0.000530744	-2.84585
amaXhosa	Xun	SouthSudan	0.000363513	0.000583576	0.622907
amaXhosa	Yoruba	Basotho	0.000697185	0.000470576	1.48156
amaXhosa	Yoruba	BiakaPygmy	0.00123987	0.000364637	3.4003
amaXhosa	Yoruba	GuiGana	-0.00145416	0.000460545	-3.15749
amaXhosa	Yoruba	Gumuz	0.00215368	0.00036434	5.91119
amaXhosa	Yoruba	Hadza	0.00188244	0.000695196	2.70779
amaXhosa	Yoruba	Juhoansi	-0.00237898	0.000556699	-4.27337
amaXhosa	Yoruba	Karretjie	-0.00201896	0.000551439	-3.66126
amaXhosa	Yoruba	KenyaBantu	0.00232308	0.000470187	4.94075
amaXhosa	Yoruba	Kwangali	0.00296837	0.000360762	8.22806
amaXhosa	Yoruba	Luhya	0.00284363	0.000242533	11.7247
amaXhosa	Yoruba	Maasai	0.00246655	0.000269043	9.16787
amaXhosa	Yoruba	MbutiPygmy	0.000667947	0.000401464	1.66378
amaXhosa	Yoruba	MozambiqueBantu	0.00179788	0.000238685	7.53243
amaXhosa	Yoruba	Nama	-0.00160723	0.000541482	-2.9682
amaXhosa	Yoruba	Owambo	0.00300084	0.000363492	8.25559
amaXhosa	Yoruba	Sandawe	0.00201454	0.000305868	6.58629
amaXhosa	Yoruba	SEBantu	0.000818887	0.000294873	2.77708
amaXhosa	Yoruba	SouthAfricaBantu	0.00148842	0.000348925	4.26573
amaXhosa	Yoruba	SouthSudan	0.00297124	0.000392472	7.57059
amaXhosa	Yoruba	SWBantu	0.00252792	0.00049581	5.09857
amaXhosa	Yoruba	Xun	-0.00118815	0.000520796	-2.28142
Anuak	amaXhosa	GuiGana	0.00988857	0.000889319	11.1193
Anuak	amaXhosa	Kwangali	0.00764996	0.000706531	10.8275
Anuak	amaXhosa	Maasai	0.00246858	0.000433662	5.6924
Anuak	amaXhosa	MozambiqueBantu	0.00856603	0.000746347	11.4773
Anuak	AriBlacksmith	amaXhosa	0.00175615	0.000667356	2.63151
Anuak	AriBlacksmith	AriCultivator	0.00950468	0.000929151	10.2294
Anuak	AriBlacksmith	Basotho	0.00166553	0.000566234	2.94142
Anuak	AriBlacksmith	BiakaPygmy	0.00183201	0.000690944	2.65146
Anuak	AriBlacksmith	GuiGana	0.00251879	0.000947695	2.65781
Anuak	AriBlacksmith	Gumuz	0.00386432	0.000701891	5.50559
Anuak	AriBlacksmith	Hadza	0.00541592	0.000807509	6.70695
Anuak	AriBlacksmith	Juhoansi	0.00369957	0.00113843	3.24971
Anuak	AriBlacksmith	Karretjie	0.00324929	0.000945565	3.43635
Anuak	AriBlacksmith	KenyaBantu	0.00179268	0.00065147	2.75174
Anuak	AriBlacksmith	Khwe	0.00303216	0.00062405	4.85884
Anuak	AriBlacksmith	Kwangali	0.00111005	0.000563001	1.97167
Anuak	AriBlacksmith	Luhya	0.00127984	0.000359513	3.55992
Anuak	AriBlacksmith	Maasai	0.00430639	0.000669933	6.42809
Anuak	AriBlacksmith	Mandenka	0.00141986	0.000595081	2.38599
Anuak	AriBlacksmith	MbutiPygmy	0.00200415	0.000801381	2.50087
Anuak	AriBlacksmith	MozambiqueBantu	0.000986965	0.000481327	2.05051
Anuak	AriBlacksmith	Nama	0.00365756	0.000875163	4.17929
Anuak	AriBlacksmith	Owambo	0.000547557	0.000457959	1.19565
Anuak	AriBlacksmith	Sandawe	0.00468288	0.00077015	6.08047
Anuak	AriBlacksmith	SEBantu	0.00162569	0.000496996	3.27104
Anuak	AriBlacksmith	SouthAfricaBantu	0.00187471	0.000633086	2.96123
Anuak	AriBlacksmith	SouthSudan	-8.61816e-05	0.000361516	-0.238389
Anuak	AriBlacksmith	SowetoBantu	0.00165389	0.000504411	3.27885
Anuak	AriBlacksmith	SWBantu	0.00110948	0.00063039	1.75999
Anuak	AriBlacksmith	Xun	0.00339199	0.00089874	3.77416
Anuak	AriBlacksmith	Yoruba	0.00100194	0.000405104	2.47328
Anuak	AriCultivator	amaXhosa	0.00174744	0.000619369	2.82132
Anuak	AriCultivator	Basotho	0.00136956	0.000420458	3.25729
Anuak	AriCultivator	BiakaPygmy	0.00120136	0.000505895	2.37472
Anuak	AriCultivator	GuiGana	0.00323838	0.000718815	4.50517
Anuak	AriCultivator	Gumuz	0.00327419	0.000628011	5.21358
Anuak	AriCultivator	Hadza	0.00415502	0.000958976	4.33277
Anuak	AriCultivator	Juhoansi	0.00474048	0.000790148	5.99949
Anuak	AriCultivator	Karretjie	0.00420684	0.000732575	5.74254
Anuak	AriCultivator	KenyaBantu	0.000671012	0.000591186	1.13503
Anuak	AriCultivator	Khwe	0.00330235	0.000446227	7.4006
Anuak	AriCultivator	Kwangali	0.000811185	0.000574264	1.41256
Anuak	AriCultivator	Luhya	0.00111845	0.000360746	3.10036
Anuak	AriCultivator	Maasai	0.00418412	0.000559139	7.48314
Anuak	AriCultivator	Mandenka	0.000650538	0.000392361	1.65801
Anuak	AriCultivator	MbutiPygmy	0.00208747	0.000806859	2.58716
Anuak	AriCultivator	MozambiqueBantu	0.000776478	0.000439062	1.7685
Anuak	AriCultivator	Nama	0.00378482	0.00089395	4.23382
Anuak	AriCultivator	Owambo	0.000916357	0.000525253	1.7446
Anuak	AriCultivator	Sandawe	0.00447149	0.000543054	8.23397
Anuak	AriCultivator	SEBantu	0.00136333	0.000455216	2.99492
Anuak	AriCultivator	SouthAfricaBantu	0.00179426	0.000614634	2.91922
Anuak	AriCultivator	SouthSudan	-0.000481777	0.000273107	-1.76406
Anuak	AriCultivator	SWBantu	0.00101967	0.000605627	1.68366
Anuak	AriCultivator	Xun	0.00420743	0.000693608	6.066
Anuak	AriCultivator	Yoruba	0.000687242	0.000338787	2.02854
Anuak	Basotho	amaXhosa	0.00901407	0.000726911	12.4005
Anuak	Basotho	BiakaPygmy	0.00724451	0.000715056	10.1314
Anuak	Basotho	GuiGana	0.0106327	0.000838771	12.6766
Anuak	Basotho	Hadza	0.00351546	0.00115559	3.04213
Anuak	Basotho	Juhoansi	0.0107662	0.000993297	10.8388
Anuak	Basotho	Kwangali	0.00795753	0.000664837	11.9692
Anuak	Basotho	Luhya	0.00567439	0.000697315	8.13748
Anuak	Basotho	Maasai	0.00241046	0.000362657	6.64666
Anuak	Basotho	MozambiqueBantu	0.00871745	0.000731311	11.9203
Anuak	Basotho	Sandawe	0.00392092	0.000667783	5.87156
Anuak	Basotho	SouthAfricaBantu	0.00902275	0.000785947	11.4801
Anuak	Basotho	SouthSudan	0.000333928	0.000436935	0.764251
Anuak	Basotho	Xun	0.010383	0.000970306	10.7007
Anuak	BiakaPygmy	amaXhosa	0.00679986	0.000722024	9.41778
Anuak	BiakaPygmy	GuiGana	0.0109069	0.000887685	12.2869
Anuak	BiakaPygmy	Hadza	0.00440988	0.00100935	4.36902
Anuak	BiakaPygmy	Juhoansi	0.0130857	0.000926121	14.1295
Anuak	BiakaPygmy	Kwangali	0.00650981	0.000793971	8.19905
Anuak	BiakaPygmy	Luhya	0.0042147	0.000692085	6.08986
Anuak	BiakaPygmy	Maasai	0.00115773	0.000423474	2.73389
Anuak	BiakaPygmy	MozambiqueBantu	0.0061108	0.000800956	7.62938
Anuak	BiakaPygmy	Sandawe	0.00380563	0.0006083	6.25617
Anuak	BiakaPygmy	SouthAfricaBantu	0.00682737	0.000761938	8.96053
Anuak	BiakaPygmy	SouthSudan	-0.000225149	0.000499465	-0.45078
Anuak	BiakaPygmy	Xun	0.0117694	0.000896214	13.1323
Anuak	GuiGana	Kwangali	0.00670993	0.000696292	9.63666
Anuak	GuiGana	MozambiqueBantu	0.00785778	0.000920594	8.53555
Anuak	Gumuz	amaXhosa	0.00034514	0.000629	0.548712
Anuak	Gumuz	Basotho	-4.56009e-05	0.000434181	-0.105027
Anuak	Gumuz	BiakaPygmy	-0.000171897	0.000545768	-0.314963
Anuak	Gumuz	GuiGana	0.000196193	0.000566303	0.346445
Anuak	Gumuz	Hadza	0.00301471	0.000822371	3.66587
Anuak	Gumuz	Juhoansi	0.00171932	0.000595294	2.88819
Anuak	Gumuz	Karretjie	0.00169161	0.000699726	2.41753
Anuak	Gumuz	KenyaBantu	-0.000506757	0.000481803	-1.05179
Anuak	Gumuz	Kwangali	0.000268398	0.000506102	0.530323
Anuak	Gumuz	Luhya	0.000118501	0.000397978	0.297758
Anuak	Gumuz	Maasai	0.00134486	0.000410663	3.27485
Anuak	Gumuz	MozambiqueBantu	-0.000281103	0.000491969	-0.571384
Anuak	Gumuz	Nama	0.00128148	0.000568906	2.25254
Anuak	Gumuz	Sandawe	0.00158961	0.000555763	2.86023
Anuak	Gumuz	SouthAfricaBantu	-8.74248e-05	0.000535086	-0.163385
Anuak	Gumuz	SouthSudan	-6.52627e-05	0.00029343	-0.222413
Anuak	Gumuz	SWBantu	-0.00054838	0.000564894	-0.970766
Anuak	Gumuz	Xun	0.00147037	0.000584237	2.51673
Anuak	Hadza	amaXhosa	0.00327937	0.000942109	3.48088
Anuak	Hadza	GuiGana	0.00523349	0.00103858	5.03909
Anuak	Hadza	Juhoansi	0.0070224	0.00144729	4.85209
Anuak	Hadza	Kwangali	0.00378833	0.000856773	4.42162
Anuak	Hadza	Maasai	0.00319393	0.000631975	5.05388
Anuak	Hadza	MozambiqueBantu	0.00286683	0.00102714	2.79107
Anuak	Hadza	SouthSudan	0.00012071	0.000563779	0.214109
Anuak	Juhoansi	amaXhosa	0.00981038	0.000913271	10.742
Anuak	Juhoansi	GuiGana	0.0231872	0.00110229	21.0354
Anuak	Juhoansi	Kwangali	0.00668117	0.000779792	8.56788
Anuak	Juhoansi	Maasai	0.00278799	0.000647784	4.30389
Anuak	Juhoansi	MozambiqueBantu	0.00629272	0.000936062	6.72255
Anuak	Karretjie	amaXhosa	0.0102981	0.000874536	11.7755
Anuak	Karretjie	Basotho	0.0112003	0.00105561	10.6102
Anuak	Karretjie	BiakaPygmy	0.0120654	0.000810066	14.8943
Anuak	Karretjie	GuiGana	0.0212379	0.00111575	19.0346
Anuak	Karretjie	Hadza	0.00740932	0.00123021	6.0228
Anuak	Karretjie	Juhoansi	0.0269712	0.00134064	20.1182
Anuak	Karretjie	KenyaBantu	0.00635447	0.000743694	8.54447
Anuak	Karretjie	Kwangali	0.0074216	0.000830809	8.93298
Anuak	Karretjie	Luhya	0.00495444	0.000819151	6.04826
Anuak	Karretjie	Maasai	0.0030491	0.00050857	5.99545
Anuak	Karretjie	MozambiqueBantu	0.00729221	0.000836356	8.71902
Anuak	Karretjie	Nama	0.0213664	0.00133343	16.0236
Anuak	Karretjie	Sandawe	0.0062558	0.000919494	6.80353
Anuak	Karretjie	SouthAfricaBantu	0.00993183	0.00120738	8.22596
Anuak	Karretjie	SouthSudan	0.000208489	0.000649155	0.321169
Anuak	Karretjie	SWBantu	0.00764139	0.000962723	7.93727
Anuak	Karretjie	Xun	0.0225327	0.00124106	18.156
Anuak	KenyaBantu	amaXhosa	0.00601212	0.00062808	9.57223
Anuak	KenyaBantu	Basotho	0.00605393	0.000680156	8.9008
Anuak	KenyaBantu	BiakaPygmy	0.00487428	0.000546012	8.92706
Anuak	KenyaBantu	GuiGana	0.00594025	0.000740246	8.02469
Anuak	KenyaBantu	Hadza	0.00332412	0.00105853	3.14032
Anuak	KenyaBantu	Juhoansi	0.00558644	0.000957465	5.83462
Anuak	KenyaBantu	Kwangali	0.00606774	0.00075261	8.06226
Anuak	KenyaBantu	Luhya	0.00509823	0.00064826	7.86448
Anuak	KenyaBantu	Maasai	0.0020145	0.000458228	4.39628
Anuak	KenyaBantu	MozambiqueBantu	0.00617472	0.000702204	8.79335
Anuak	KenyaBantu	Nama	0.00521526	0.000711823	7.32663
Anuak	KenyaBantu	Sandawe	0.0031955	0.000605555	5.27699
Anuak	KenyaBantu	SouthAfricaBantu	0.00557475	0.000666874	8.35953
Anuak	KenyaBantu	SouthSudan	2.85947e-06	0.00042297	0.00676045
Anuak	KenyaBantu	SWBantu	0.00627609	0.000700442	8.9602
Anuak	KenyaBantu	Xun	0.00555519	0.000824819	6.73504
Anuak	Khomani	amaXhosa	0.00954028	0.000931043	10.2469
Anuak	Khomani	AriBlacksmith	0.00355841	0.00106603	3.338
Anuak	Khomani	AriCultivator	0.00375678	0.000748835	5.01683
Anuak	Khomani	Basotho	0.0104431	0.00106683	9.78894
Anuak	Khomani	BiakaPygmy	0.0111582	0.000960108	11.6218
Anuak	Khomani	GuiGana	0.0204387	0.00112733	18.1302
Anuak	Khomani	Gumuz	0.00115139	0.000528257	2.1796
Anuak	Khomani	Hadza	0.00618507	0.00132208	4.67829
Anuak	Khomani	Juhoansi	0.0265141	0.00154265	17.1874
Anuak	Khomani	Karretjie	0.0248022	0.00141675	17.5064
Anuak	Khomani	KenyaBantu	0.00503395	0.000898613	5.60192
Anuak	Khomani	Khwe	0.0131235	0.00120063	10.9305
Anuak	Khomani	Kwangali	0.00671458	0.000941999	7.12801
Anuak	Khomani	Luhya	0.00426777	0.000889974	4.79539
Anuak	Khomani	Maasai	0.00267138	0.000622154	4.29376
Anuak	Khomani	Mandenka	0.00509772	0.00086861	5.86882
Anuak	Khomani	MbutiPygmy	0.0134527	0.00129849	10.3602
Anuak	Khomani	MozambiqueBantu	0.00669235	0.000889679	7.52221
Anuak	Khomani	Nama	0.0205815	0.00151565	13.5793
Anuak	Khomani	Owambo	0.00675493	0.00110446	6.11607
Anuak	Khomani	Sandawe	0.00532672	0.000856262	6.2209
Anuak	Khomani	SEBantu	0.00990523	0.000864073	11.4634
Anuak	Khomani	SouthAfricaBantu	0.00968132	0.00132485	7.30746
Anuak	Khomani	SouthSudan	0.000344104	0.000632819	0.543764
Anuak	Khomani	SowetoBantu	0.00973835	0.000927373	10.501
Anuak	Khomani	SWBantu	0.0073051	0.00109728	6.65744
Anuak	Khomani	Xun	0.0219451	0.00140398	15.6307
Anuak	Khomani	Yoruba	0.00484031	0.000798331	6.06304
Anuak	Khwe	amaXhosa	0.00872566	0.000664792	13.1254
Anuak	Khwe	Basotho	0.00922158	0.000828278	11.1334
Anuak	Khwe	BiakaPygmy	0.0092453	0.000735404	12.5717
Anuak	Khwe	GuiGana	0.0125483	0.00102159	12.2831
Anuak	Khwe	Gumuz	0.00079025	0.000433199	1.82422
Anuak	Khwe	Hadza	0.00486498	0.00103102	4.71861
Anuak	Khwe	Juhoansi	0.0146169	0.00103404	14.1357
Anuak	Khwe	Karretjie	0.0135483	0.00105189	12.88
Anuak	Khwe	KenyaBantu	0.00610859	0.000649617	9.40338
Anuak	Khwe	Kwangali	0.00821017	0.000693018	11.847
Anuak	Khwe	Luhya	0.00545966	0.000604795	9.0273
Anuak	Khwe	Maasai	0.00302989	0.000434764	6.96906
Anuak	Khwe	MbutiPygmy	0.00946822	0.00107073	8.84279
Anuak	Khwe	MozambiqueBantu	0.00765415	0.00071839	10.6546
Anuak	Khwe	Nama	0.0116103	0.00101528	11.4356
Anuak	Khwe	Owambo	0.00778141	0.000778412	9.99652
Anuak	Khwe	Sandawe	0.0051993	0.00058275	8.92201
Anuak	Khwe	SEBantu	0.00862103	0.000817824	10.5414
Anuak	Khwe	SouthAfricaBantu	0.00860386	0.000778861	11.0467
Anuak	Khwe	SouthSudan	0.000689124	0.000456576	1.50933
Anuak	Khwe	SWBantu	0.00781609	0.000741316	10.5435
Anuak	Khwe	Xun	0.0131371	0.00100468	13.0759
Anuak	Khwe	Yoruba	0.00647896	0.000575253	11.2628
Anuak	Kwangali	MozambiqueBantu	0.00832572	0.000727506	11.4442
Anuak	Luhya	amaXhosa	0.00522163	0.000636801	8.19978
Anuak	Luhya	GuiGana	0.00477708	0.000770067	6.20346
Anuak	Luhya	Hadza	0.00293553	0.000879863	3.33635
Anuak	Luhya	Juhoansi	0.0044467	0.00085695	5.18898
Anuak	Luhya	Kwangali	0.00578016	0.000671228	8.61132
Anuak	Luhya	Maasai	0.00223928	0.000323055	6.9316
Anuak	Luhya	MozambiqueBantu	0.00599514	0.000664123	9.02714
Anuak	Luhya	SouthSudan	0.0003975	0.000267483	1.48608
Anuak	Maasai	GuiGana	0.00242996	0.0005474	4.43909
Anuak	Maasai	Kwangali	0.00237702	0.000377057	6.30412
Anuak	Maasai	MozambiqueBantu	0.00237161	0.000409577	5.79038
Anuak	Mandenka	amaXhosa	0.00650318	0.000698543	9.30963
Anuak	Mandenka	Basotho	0.00657994	0.00075807	8.67985
Anuak	Mandenka	BiakaPygmy	0.00488379	0.000836265	5.84001
Anuak	Mandenka	GuiGana	0.00534112	0.000854415	6.25121
Anuak	Mandenka	Gumuz	-0.000233563	0.000396424	-0.589175
Anuak	Mandenka	Hadza	0.00214751	0.000975912	2.20051
Anuak	Mandenka	Juhoansi	0.00476238	0.000890519	5.34787
Anuak	Mandenka	Karretjie	0.0052596	0.000805433	6.53016
Anuak	Mandenka	KenyaBantu	0.00530116	0.000609598	8.69615
Anuak	Mandenka	Khwe	0.00627766	0.000595397	10.5437
Anuak	Mandenka	Kwangali	0.00722628	0.000747754	9.66398
Anuak	Mandenka	Luhya	0.00523107	0.000575364	9.09176
Anuak	Mandenka	Maasai	0.00244031	0.000368961	6.61399
Anuak	Mandenka	MbutiPygmy	0.0051502	0.000899217	5.72743
Anuak	Mandenka	MozambiqueBantu	0.0072225	0.000691409	10.4461
Anuak	Mandenka	Nama	0.00453336	0.000687051	6.59828
Anuak	Mandenka	Owambo	0.00702863	0.000822832	8.54199
Anuak	Mandenka	Sandawe	0.00307396	0.000475778	6.46091
Anuak	Mandenka	SEBantu	0.00698521	0.000702328	9.94579
Anuak	Mandenka	SouthAfricaBantu	0.0067075	0.000696714	9.62733
Anuak	Mandenka	SouthSudan	0.000752647	0.000411418	1.8294
Anuak	Mandenka	SWBantu	0.00678174	0.000773243	8.77052
Anuak	Mandenka	Xun	0.00503938	0.000880087	5.72601
Anuak	Mandenka	Yoruba	0.00760583	0.000562272	13.527
Anuak	Mbukushu	amaXhosa	0.00804659	0.000702421	11.4555
Anuak	Mbukushu	AriBlacksmith	0.000706279	0.000591025	1.19501
Anuak	Mbukushu	AriCultivator	0.000977007	0.000476951	2.04844
Anuak	Mbukushu	Basotho	0.00802906	0.000913889	8.78559
Anuak	Mbukushu	BiakaPygmy	0.00668522	0.000801946	8.33625
Anuak	Mbukushu	GuiGana	0.00808345	0.000874052	9.24824
Anuak	Mbukushu	Gumuz	4.84106e-05	0.000573344	0.0844355
Anuak	Mbukushu	Hadza	0.00281116	0.000818268	3.43549
Anuak	Mbukushu	Juhoansi	0.00696435	0.00102523	6.79297
Anuak	Mbukushu	Karretjie	0.00756826	0.000879025	8.60983
Anuak	Mbukushu	KenyaBantu	0.00577574	0.000871527	6.62715
Anuak	Mbukushu	Khomani	0.00745658	0.0010281	7.25278
Anuak	Mbukushu	Khwe	0.008483	0.000852354	9.95244
Anuak	Mbukushu	Kwangali	0.00979147	0.000992673	9.86374
Anuak	Mbukushu	Luhya	0.00578262	0.000734347	7.87451
Anuak	Mbukushu	Maasai	0.00226317	0.000468112	4.83468
Anuak	Mbukushu	Mandenka	0.00733317	0.000907168	8.08358
Anuak	Mbukushu	MbutiPygmy	0.0065125	0.00107268	6.07121
Anuak	Mbukushu	MozambiqueBantu	0.00849011	0.000907313	9.35743
Anuak	Mbukushu	Nama	0.00623347	0.000787951	7.91099
Anuak	Mbukushu	Owambo	0.00874187	0.000893425	9.78467
Anuak	Mbukushu	Sandawe	0.0036728	0.000651299	5.6392
Anuak	Mbukushu	SEBantu	0.00800326	0.000908857	8.80585
Anuak	Mbukushu	SouthAfricaBantu	0.00749993	0.000564184	13.2934
Anuak	Mbukushu	SouthSudan	0.000289052	0.000436829	0.661705
Anuak	Mbukushu	SowetoBantu	0.00831014	0.000845132	9.83295
Anuak	Mbukushu	SWBantu	0.00799673	0.000792193	10.0944
Anuak	Mbukushu	Xun	0.00751268	0.000929646	8.08122
Anuak	Mbukushu	Yoruba	0.00754017	0.000789882	9.54595
Anuak	MbutiPygmy	amaXhosa	0.00705207	0.000803209	8.77987
Anuak	MbutiPygmy	Basotho	0.0077179	0.000820693	9.40413
Anuak	MbutiPygmy	BiakaPygmy	0.0128494	0.000624369	20.5798
Anuak	MbutiPygmy	GuiGana	0.0132492	0.00106586	12.4305
Anuak	MbutiPygmy	Gumuz	0.000457413	0.000788714	0.579948
Anuak	MbutiPygmy	Hadza	0.0048197	0.00123447	3.90427
Anuak	MbutiPygmy	Juhoansi	0.016493	0.00125172	13.1764
Anuak	MbutiPygmy	Karretjie	0.0144819	0.00101598	14.2542
Anuak	MbutiPygmy	KenyaBantu	0.0046106	0.000786685	5.8608
Anuak	MbutiPygmy	Kwangali	0.00671989	0.000938534	7.15998
Anuak	MbutiPygmy	Luhya	0.00449645	0.00075518	5.95415
Anuak	MbutiPygmy	Maasai	0.00154435	0.000530618	2.91047
Anuak	MbutiPygmy	MozambiqueBantu	0.00621518	0.000910961	6.82266
Anuak	MbutiPygmy	Nama	0.0119326	0.0010003	11.929
Anuak	MbutiPygmy	Sandawe	0.00437889	0.00074536	5.87486
Anuak	MbutiPygmy	SouthAfricaBantu	0.00780053	0.00106384	7.33242
Anuak	MbutiPygmy	SouthSudan	0.000834117	0.000514308	1.62182
Anuak	MbutiPygmy	SWBantu	0.00615	0.00082627	7.44309
Anuak	MbutiPygmy	Xun	0.013985	0.000910959	15.352
Anuak	Nama	amaXhosa	0.00868213	0.000954424	9.09672
Anuak	Nama	Basotho	0.00904905	0.000917954	9.85785
Anuak	Nama	BiakaPygmy	0.00924269	0.000857269	10.7815
Anuak	Nama	GuiGana	0.0171387	0.00111245	15.4063
Anuak	Nama	Hadza	0.0053758	0.00110157	4.88011
Anuak	Nama	Juhoansi	0.0225379	0.00159908	14.0943
Anuak	Nama	Kwangali	0.00595064	0.000708623	8.39747
Anuak	Nama	Luhya	0.00380032	0.000641622	5.923
Anuak	Nama	Maasai	0.00289936	0.000467864	6.19702
Anuak	Nama	MozambiqueBantu	0.00555893	0.000752114	7.39107
Anuak	Nama	Sandawe	0.00604441	0.000723456	8.35491
Anuak	Nama	SouthAfricaBantu	0.00902722	0.00116622	7.74061
Anuak	Nama	SouthSudan	0.000256165	0.000609341	0.420397
Anuak	Nama	SWBantu	0.00724326	0.00090134	8.0361
Anuak	Nama	Xun	0.0192342	0.00128724	14.9422
Anuak	Owambo	amaXhosa	0.00690589	0.000788019	8.7636
Anuak	Owambo	Basotho	0.00715349	0.000786107	9.0999
Anuak	Owambo	BiakaPygmy	0.00649121	0.000894688	7.25528
Anuak	Owambo	GuiGana	0.00697633	0.00093514	7.4602
Anuak	Owambo	Gumuz	0.000220703	0.00054894	0.402054
Anuak	Owambo	Hadza	0.00313064	0.000838823	3.73218
Anuak	Owambo	Juhoansi	0.00675656	0.00115318	5.85905
Anuak	Owambo	Karretjie	0.0074235	0.00102054	7.27408
Anuak	Owambo	KenyaBantu	0.00568339	0.000723051	7.86029
Anuak	Owambo	Kwangali	0.00876886	0.000823191	10.6523
Anuak	Owambo	Luhya	0.00556803	0.000648742	8.58281
Anuak	Owambo	Maasai	0.00211182	0.00047952	4.40403
Anuak	Owambo	MbutiPygmy	0.00569558	0.000843106	6.75548
Anuak	Owambo	MozambiqueBantu	0.00767858	0.00077166	9.95074
Anuak	Owambo	Nama	0.00645073	0.000892328	7.2291
Anuak	Owambo	Sandawe	0.00380826	0.000652266	5.83851
Anuak	Owambo	SEBantu	0.00721902	0.000875359	8.24693
Anuak	Owambo	SouthAfricaBantu	0.00755815	0.000648323	11.658
Anuak	Owambo	SouthSudan	0.000313148	0.000409084	0.765486
Anuak	Owambo	SWBantu	0.00789493	0.000935155	8.44238
Anuak	Owambo	Xun	0.00753429	0.00105432	7.14614
Anuak	Sandawe	amaXhosa	0.00417109	0.000626679	6.65586
Anuak	Sandawe	GuiGana	0.00510501	0.00085603	5.96359
Anuak	Sandawe	Hadza	0.00551149	0.000833724	6.61069
Anuak	Sandawe	Juhoansi	0.00643879	0.000967747	6.65338
Anuak	Sandawe	Kwangali	0.00359609	0.000451431	7.96596
Anuak	Sandawe	Luhya	0.00334513	0.000424872	7.87325
Anuak	Sandawe	Maasai	0.00384284	0.000394979	9.72924
Anuak	Sandawe	MozambiqueBantu	0.00370684	0.000571949	6.48106
Anuak	Sandawe	SouthAfricaBantu	0.00436516	0.000664735	6.56677
Anuak	Sandawe	SouthSudan	-0.000105774	0.000348917	-0.303148
Anuak	Sandawe	Xun	0.00622463	0.000800298	7.77788
Anuak	SEBantu	amaXhosa	0.00898093	0.00071359	12.5856
Anuak	SEBantu	Basotho	0.00939161	0.000718832	13.0651
Anuak	SEBantu	BiakaPygmy	0.00703358	0.000810484	8.67825
Anuak	SEBantu	GuiGana	0.0102977	0.000796746	12.9247
Anuak	SEBantu	Gumuz	0.000159766	0.000490953	0.32542
Anuak	SEBantu	Hadza	0.00341388	0.000888968	3.84027
Anuak	SEBantu	Juhoansi	0.0100949	0.000944187	10.6916
Anuak	SEBantu	Karretjie	0.0108145	0.000880564	12.2814
Anuak	SEBantu	KenyaBantu	0.00634446	0.000631104	10.053
Anuak	SEBantu	Kwangali	0.00823491	0.000770247	10.6913
Anuak	SEBantu	Luhya	0.00555594	0.000665645	8.3467
Anuak	SEBantu	Maasai	0.00233969	0.000418807	5.58657
Anuak	SEBantu	MbutiPygmy	0.00718938	0.000934036	7.69711
Anuak	SEBantu	MozambiqueBantu	0.0086845	0.000842913	10.303
Anuak	SEBantu	Nama	0.00887262	0.000810225	10.9508
Anuak	SEBantu	Sandawe	0.00390496	0.000508902	7.67329
Anuak	SEBantu	SouthAfricaBantu	0.00893827	0.000703457	12.7062
Anuak	SEBantu	SouthSudan	9.05577e-05	0.000433063	0.20911
Anuak	SEBantu	SWBantu	0.00774747	0.000790235	9.804
Anuak	SEBantu	Xun	0.00974276	0.000865361	11.2586
Anuak	SouthAfricaBantu	amaXhosa	0.00822393	0.000737228	11.1552
Anuak	SouthAfricaBantu	GuiGana	0.00998577	0.00103153	9.68059
Anuak	SouthAfricaBantu	Hadza	0.00376007	0.000961672	3.90993
Anuak	SouthAfricaBantu	Juhoansi	0.0100144	0.00133953	7.47604
Anuak	SouthAfricaBantu	Kwangali	0.00759212	0.000648826	11.7013
Anuak	SouthAfricaBantu	Luhya	0.00556355	0.000561802	9.90304
Anuak	SouthAfricaBantu	Maasai	0.00254269	0.000455815	5.57834
Anuak	SouthAfricaBantu	MozambiqueBantu	0.00840892	0.000628853	13.3718
Anuak	SouthAfricaBantu	SouthSudan	0.000617182	0.000496686	1.2426
Anuak	SouthAfricaBantu	Xun	0.00982121	0.00115699	8.48861
Anuak	SouthSudan	amaXhosa	0.00017392	0.000403433	0.4311
Anuak	SouthSudan	GuiGana	6.81641e-05	0.000558454	0.122059
Anuak	SouthSudan	Juhoansi	0.000343492	0.000650479	0.52806
Anuak	SouthSudan	Kwangali	0.000868857	0.000500093	1.73739
Anuak	SouthSudan	Maasai	0.000104066	0.000194123	0.536084
Anuak	SouthSudan	MozambiqueBantu	0.00039885	0.000378075	1.05495
Anuak	SowetoBantu	amaXhosa	0.00885269	0.000679586	13.0266
Anuak	SowetoBantu	AriCultivator	0.00141417	0.000472038	2.99589
Anuak	SowetoBantu	Basotho	0.00919963	0.000712035	12.9202
Anuak	SowetoBantu	BiakaPygmy	0.00688672	0.00075048	9.17643
Anuak	SowetoBantu	GuiGana	0.0100383	0.0008322	12.0624
Anuak	SowetoBantu	Gumuz	8.96941e-05	0.000424353	0.211367
Anuak	SowetoBantu	Hadza	0.00338339	0.000901032	3.75502
Anuak	SowetoBantu	Juhoansi	0.00994386	0.000940209	10.5762
Anuak	SowetoBantu	Karretjie	0.0104576	0.000875186	11.949
Anuak	SowetoBantu	KenyaBantu	0.00616168	0.000647443	9.51695
Anuak	SowetoBantu	Khwe	0.00863155	0.00070671	12.2137
Anuak	SowetoBantu	Kwangali	0.00817615	0.000616729	13.2573
Anuak	SowetoBantu	Luhya	0.00561834	0.000626805	8.96345
Anuak	SowetoBantu	Maasai	0.00250358	0.000401275	6.23908
Anuak	SowetoBantu	Mandenka	0.00677831	0.000617707	10.9733
Anuak	SowetoBantu	MbutiPygmy	0.00723835	0.000810973	8.9255
Anuak	SowetoBantu	MozambiqueBantu	0.00870135	0.000765746	11.3632
Anuak	SowetoBantu	Nama	0.00843127	0.000761497	11.072
Anuak	SowetoBantu	Owambo	0.007307	0.000734692	9.94567
Anuak	SowetoBantu	Sandawe	0.00401146	0.000582306	6.88893
Anuak	SowetoBantu	SEBantu	0.00918279	0.000762538	12.0424
Anuak	SowetoBantu	SouthAfricaBantu	0.00857946	0.000658862	13.0216
Anuak	SowetoBantu	SouthSudan	0.000238208	0.000399016	0.596988
Anuak	SowetoBantu	SWBantu	0.00749069	0.000720183	10.4011
Anuak	SowetoBantu	Xun	0.00960061	0.000855583	11.2211
Anuak	SowetoBantu	Yoruba	0.00697668	0.000579665	12.0357
Anuak	SWBantu	amaXhosa	0.00734592	0.000913148	8.04461
Anuak	SWBantu	Basotho	0.00760316	0.000761829	9.98014
Anuak	SWBantu	BiakaPygmy	0.00629828	0.00073005	8.62718
Anuak	SWBantu	GuiGana	0.00802141	0.000909148	8.82299
Anuak	SWBantu	Hadza	0.002429	0.000891127	2.72576
Anuak	SWBantu	Juhoansi	0.00780456	0.00110301	7.07572
Anuak	SWBantu	Kwangali	0.0082706	0.000917001	9.01919
Anuak	SWBantu	Luhya	0.00548841	0.00062883	8.72796
Anuak	SWBantu	Maasai	0.00229522	0.000390778	5.87345
Anuak	SWBantu	MozambiqueBantu	0.0075756	0.000825233	9.17996
Anuak	SWBantu	Sandawe	0.00355086	0.000604156	5.87738
Anuak	SWBantu	SouthAfricaBantu	0.010457	0.000803149	13.02
Anuak	SWBantu	SouthSudan	0.000972664	0.000487209	1.9964
Anuak	SWBantu	Xun	0.00778902	0.000951652	8.18473
Anuak	Xun	amaXhosa	0.00936902	0.0009162	10.226
Anuak	Xun	GuiGana	0.0195946	0.00112418	17.4301
Anuak	Xun	Hadza	0.0064774	0.00105883	6.11752
Anuak	Xun	Juhoansi	0.0269549	0.00133795	20.1464
Anuak	Xun	Kwangali	0.00699182	0.00083258	8.39777
Anuak	Xun	Luhya	0.00466151	0.000792024	5.88557
Anuak	Xun	Maasai	0.00285417	0.000607553	4.6978
Anuak	Xun	MozambiqueBantu	0.00676967	0.000903186	7.49533
Anuak	Xun	SouthSudan	0.000251497	0.000646539	0.388989
Anuak	Yoruba	amaXhosa	0.00681423	0.000615848	11.0648
Anuak	Yoruba	Basotho	0.00687053	0.000672646	10.2142
Anuak	Yoruba	BiakaPygmy	0.00519901	0.000712054	7.30143
Anuak	Yoruba	GuiGana	0.00559368	0.000777475	7.19467
Anuak	Yoruba	Gumuz	-0.000341903	0.000431644	-0.792095
Anuak	Yoruba	Hadza	0.00232109	0.001009	2.30038
Anuak	Yoruba	Juhoansi	0.00459067	0.00083125	5.52261
Anuak	Yoruba	Karretjie	0.00543845	0.000689248	7.8904
Anuak	Yoruba	KenyaBantu	0.00549448	0.00062446	8.79877
Anuak	Yoruba	Kwangali	0.0077776	0.0006703	11.6032
Anuak	Yoruba	Luhya	0.00522453	0.000555392	9.40692
Anuak	Yoruba	Maasai	0.00209441	0.000340113	6.15797
Anuak	Yoruba	MbutiPygmy	0.00487929	0.000802039	6.08361
Anuak	Yoruba	MozambiqueBantu	0.00752318	0.000659183	11.4129
Anuak	Yoruba	Nama	0.00423418	0.000584984	7.23811
Anuak	Yoruba	Owambo	0.00706601	0.000674406	10.4774
Anuak	Yoruba	Sandawe	0.0033449	0.000485675	6.88712
Anuak	Yoruba	SEBantu	0.00695909	0.000651776	10.6771
Anuak	Yoruba	SouthAfricaBantu	0.00687163	0.000535664	12.8282
Anuak	Yoruba	SouthSudan	0.000304437	0.000361791	0.841471
Anuak	Yoruba	SWBantu	0.00703312	0.000692887	10.1505
Anuak	Yoruba	Xun	0.00534014	0.000762717	7.00147
AriBlacksmith	amaXhosa	GuiGana	0.0229795	0.00148335	15.4916
AriBlacksmith	amaXhosa	Kwangali	0.0221496	0.00142119	15.5853
AriBlacksmith	amaXhosa	Maasai	0.0137719	0.00107018	12.8688
AriBlacksmith	amaXhosa	MozambiqueBantu	0.0231887	0.00133129	17.4183
AriBlacksmith	Anuak	amaXhosa	0.0156097	0.0011048	14.129
AriBlacksmith	Anuak	AriCultivator	0.00786116	0.000796697	9.86718
AriBlacksmith	Anuak	Basotho	0.0157003	0.00137666	11.4046
AriBlacksmith	Anuak	BiakaPygmy	0.0155338	0.00155436	9.99372
AriBlacksmith	Anuak	GuiGana	0.014847	0.00162261	9.15009
AriBlacksmith	Anuak	Gumuz	0.0135015	0.000897008	15.0517
AriBlacksmith	Anuak	Hadza	0.0119499	0.00109366	10.9266
AriBlacksmith	Anuak	Juhoansi	0.0136663	0.00177549	7.69719
AriBlacksmith	Anuak	Karretjie	0.0141165	0.0016865	8.37032
AriBlacksmith	Anuak	KenyaBantu	0.0155732	0.00137483	11.3273
AriBlacksmith	Anuak	Khwe	0.0143337	0.0012225	11.7249
AriBlacksmith	Anuak	Kwangali	0.0162558	0.00116767	13.9216
AriBlacksmith	Anuak	Luhya	0.016086	0.00119777	13.43
AriBlacksmith	Anuak	Maasai	0.0130594	0.000977191	13.3643
AriBlacksmith	Anuak	Mandenka	0.015946	0.00131202	12.1538
AriBlacksmith	Anuak	MbutiPygmy	0.0153617	0.00128016	11.9998
AriBlacksmith	Anuak	MozambiqueBantu	0.0163789	0.00122068	13.4178
AriBlacksmith	Anuak	Nama	0.0137083	0.00148896	9.20664
AriBlacksmith	Anuak	Owambo	0.0168183	0.00134159	12.5361
AriBlacksmith	Anuak	Sandawe	0.012683	0.000782458	16.2091
AriBlacksmith	Anuak	SEBantu	0.0157401	0.00112563	13.9834
AriBlacksmith	Anuak	SouthAfricaBantu	0.0154911	0.00142978	10.8346
AriBlacksmith	Anuak	SouthSudan	0.017452	0.0012636	13.8113
AriBlacksmith	Anuak	SowetoBantu	0.0157119	0.00120916	12.9941
AriBlacksmith	Anuak	SWBantu	0.0162564	0.00161414	10.0712
AriBlacksmith	Anuak	Xun	0.0139738	0.00162231	8.61354
AriBlacksmith	Anuak	Yoruba	0.0163639	0.00116434	14.0542
AriBlacksmith	AriCultivator	amaXhosa	0.00785245	0.000939527	8.35787
AriBlacksmith	AriCultivator	Basotho	0.00756518	0.0011608	6.51724
AriBlacksmith	AriCultivator	BiakaPygmy	0.0072305	0.00132703	5.44865
AriBlacksmith	AriCultivator	GuiGana	0.00858074	0.00125111	6.85849
AriBlacksmith	AriCultivator	Gumuz	0.00727102	0.000802667	9.05858
AriBlacksmith	AriCultivator	Hadza	0.00660026	0.00109507	6.02726
AriBlacksmith	AriCultivator	Juhoansi	0.00890206	0.0015577	5.71489
AriBlacksmith	AriCultivator	Karretjie	0.0088187	0.00155287	5.67898
AriBlacksmith	AriCultivator	KenyaBantu	0.00673949	0.000922234	7.30778
AriBlacksmith	AriCultivator	Khwe	0.00813134	0.00102154	7.95986
AriBlacksmith	AriCultivator	Kwangali	0.00756229	0.000986273	7.66754
AriBlacksmith	AriCultivator	Luhya	0.00769976	0.000868969	8.86081
AriBlacksmith	AriCultivator	Maasai	0.00773888	0.000746279	10.37
AriBlacksmith	AriCultivator	Mandenka	0.00709184	0.000941608	7.53163
AriBlacksmith	AriCultivator	MbutiPygmy	0.00794448	0.00109423	7.26031
AriBlacksmith	AriCultivator	MozambiqueBantu	0.00765067	0.0009461	8.08654
AriBlacksmith	AriCultivator	Nama	0.00798842	0.00138209	5.77995
AriBlacksmith	AriCultivator	Owambo	0.00822996	0.000941553	8.74083
AriBlacksmith	AriCultivator	Sandawe	0.00764977	0.000658954	11.609
AriBlacksmith	AriCultivator	SEBantu	0.0075988	0.000968086	7.8493
AriBlacksmith	AriCultivator	SouthAfricaBantu	0.0077807	0.00112455	6.91896
AriBlacksmith	AriCultivator	SouthSudan	0.00746556	0.000846217	8.82228
AriBlacksmith	AriCultivator	SWBantu	0.00777135	0.00115874	6.70672
AriBlacksmith	AriCultivator	Xun	0.00867659	0.00131798	6.58327
AriBlacksmith	AriCultivator	Yoruba	0.00754646	0.000917221	8.22753
AriBlacksmith	Basotho	amaXhosa	0.0229582	0.00135731	16.9145
AriBlacksmith	Basotho	BiakaPygmy	0.0211128	0.00166688	12.6661
AriBlacksmith	Basotho	GuiGana	0.0238143	0.00153029	15.5619
AriBlacksmith	Basotho	Hadza	0.0137998	0.00169444	8.14419
AriBlacksmith	Basotho	Juhoansi	0.0227669	0.0018513	12.2978
AriBlacksmith	Basotho	Kwangali	0.0225478	0.00156545	14.4034
AriBlacksmith	Basotho	Luhya	0.0200949	0.00141854	14.1659
AriBlacksmith	Basotho	Maasai	0.0138044	0.00119265	11.5745
AriBlacksmith	Basotho	MozambiqueBantu	0.0234308	0.00146897	15.9505
AriBlacksmith	Basotho	Sandawe	0.0149383	0.000943344	15.8355
AriBlacksmith	Basotho	SouthAfricaBantu	0.0228483	0.00167166	13.668
AriBlacksmith	Basotho	SouthSudan	0.0161204	0.00133961	12.0337
AriBlacksmith	Basotho	Xun	0.0226913	0.00173978	13.0427
AriBlacksmith	BiakaPygmy	amaXhosa	0.0205775	0.00158615	12.9732
AriBlacksmith	BiakaPygmy	GuiGana	0.0239219	0.0018859	12.6846
AriBlacksmith	BiakaPygmy	Hadza	0.0145278	0.00170142	8.5386
AriBlacksmith	BiakaPygmy	Juhoansi	0.0249199	0.00212119	11.7481
AriBlacksmith	BiakaPygmy	Kwangali	0.0209336	0.00168919	12.3927
AriBlacksmith	BiakaPygmy	Luhya	0.0184687	0.00151565	12.1853
AriBlacksmith	BiakaPygmy	Maasai	0.0123852	0.0013498	9.17556
AriBlacksmith	BiakaPygmy	MozambiqueBantu	0.0206577	0.00164244	12.5774
AriBlacksmith	BiakaPygmy	Sandawe	0.0146566	0.00116717	12.5574
AriBlacksmith	BiakaPygmy	SouthAfricaBantu	0.0204865	0.00166338	12.3162
AriBlacksmith	BiakaPygmy	SouthSudan	0.0153949	0.00149756	10.2799
AriBlacksmith	BiakaPygmy	Xun	0.0239112	0.00200433	11.9298
AriBlacksmith	GuiGana	Kwangali	0.0204469	0.00170058	12.0235
AriBlacksmith	GuiGana	MozambiqueBantu	0.0217178	0.00156187	13.905
AriBlacksmith	Gumuz	amaXhosa	0.0120905	0.000879234	13.7512
AriBlacksmith	Gumuz	Basotho	0.0117904	0.00111499	10.5744
AriBlacksmith	Gumuz	BiakaPygmy	0.0114976	0.00122838	9.35995
AriBlacksmith	Gumuz	GuiGana	0.0111789	0.00131765	8.48395
AriBlacksmith	Gumuz	Hadza	0.0111003	0.0010487	10.5848
AriBlacksmith	Gumuz	Juhoansi	0.0115213	0.00139334	8.26878
AriBlacksmith	Gumuz	Karretjie	0.0119438	0.00130033	9.18523
AriBlacksmith	Gumuz	KenyaBantu	0.0112021	0.00123928	9.03916
AriBlacksmith	Gumuz	Kwangali	0.0126599	0.00112465	11.2567
AriBlacksmith	Gumuz	Luhya	0.0123402	0.00103894	11.8777
AriBlacksmith	Gumuz	Maasai	0.01054	0.000785916	13.4111
AriBlacksmith	Gumuz	MozambiqueBantu	0.0122334	0.00101184	12.0903
AriBlacksmith	Gumuz	Nama	0.0111254	0.00139754	7.96074
AriBlacksmith	Gumuz	Sandawe	0.0104082	0.000646628	16.0962
AriBlacksmith	Gumuz	SouthAfricaBantu	0.0115394	0.00134393	8.58626
AriBlacksmith	Gumuz	SouthSudan	0.0135224	0.00100707	13.4274
AriBlacksmith	Gumuz	SWBantu	0.0118437	0.00135935	8.71272
AriBlacksmith	Gumuz	Xun	0.0115799	0.00131504	8.80574
AriBlacksmith	Hadza	amaXhosa	0.0134731	0.00144935	9.29596
AriBlacksmith	Hadza	GuiGana	0.0146646	0.00150342	9.75416
AriBlacksmith	Hadza	Juhoansi	0.0152727	0.00155468	9.82373
AriBlacksmith	Hadza	Kwangali	0.0146282	0.00164219	8.90772
AriBlacksmith	Hadza	Maasai	0.0108374	0.00119085	9.10061
AriBlacksmith	Hadza	MozambiqueBantu	0.0138298	0.00163612	8.45282
AriBlacksmith	Hadza	SouthSudan	0.0121568	0.0014238	8.53828
AriBlacksmith	Juhoansi	amaXhosa	0.0217205	0.00176734	12.2899
AriBlacksmith	Juhoansi	GuiGana	0.0343346	0.00205878	16.6772
AriBlacksmith	Juhoansi	Kwangali	0.0192374	0.00191896	10.0249
AriBlacksmith	Juhoansi	Maasai	0.0121479	0.00141048	8.61258
AriBlacksmith	Juhoansi	MozambiqueBantu	0.018972	0.00183101	10.3615
AriBlacksmith	Karretjie	amaXhosa	0.0226585	0.00155585	14.5634
AriBlacksmith	Karretjie	Basotho	0.0236513	0.00163241	14.4886
AriBlacksmith	Karretjie	BiakaPygmy	0.0243499	0.00185643	13.1165
AriBlacksmith	Karretjie	GuiGana	0.0328356	0.00197584	16.6186
AriBlacksmith	Karretjie	Hadza	0.0161099	0.00172303	9.34979
AriBlacksmith	Karretjie	Juhoansi	0.0373882	0.00225718	16.5641
AriBlacksmith	Karretjie	KenyaBantu	0.0186783	0.00169951	10.9904
AriBlacksmith	Karretjie	Kwangali	0.0204281	0.00187809	10.877
AriBlacksmith	Karretjie	Luhya	0.0177911	0.00155512	11.4404
AriBlacksmith	Karretjie	Maasai	0.0128593	0.00139802	9.19818
AriBlacksmith	Karretjie	MozambiqueBantu	0.0204218	0.00167147	12.2179
AriBlacksmith	Karretjie	Nama	0.0318254	0.0017442	18.2464
AriBlacksmith	Karretjie	Sandawe	0.0156895	0.00123414	12.7129
AriBlacksmith	Karretjie	SouthAfricaBantu	0.0221737	0.00180897	12.2576
AriBlacksmith	Karretjie	SouthSudan	0.0144112	0.00150074	9.60273
AriBlacksmith	Karretjie	SWBantu	0.0206485	0.00210806	9.795
AriBlacksmith	Karretjie	Xun	0.0332572	0.00208357	15.9616
AriBlacksmith	KenyaBantu	amaXhosa	0.0198291	0.00161387	12.2867
AriBlacksmith	KenyaBantu	Basotho	0.0199616	0.00173356	11.5148
AriBlacksmith	KenyaBantu	BiakaPygmy	0.0186154	0.0016913	11.0066
AriBlacksmith	KenyaBantu	GuiGana	0.0189946	0.00162568	11.6841
AriBlacksmith	KenyaBantu	Hadza	0.0134814	0.00170315	7.91553
AriBlacksmith	KenyaBantu	Juhoansi	0.01746	0.00171007	10.2101
AriBlacksmith	KenyaBantu	Kwangali	0.0205308	0.00176623	11.6241
AriBlacksmith	KenyaBantu	Luhya	0.0193915	0.00155745	12.4508
AriBlacksmith	KenyaBantu	Maasai	0.0132813	0.00121509	10.9303
AriBlacksmith	KenyaBantu	MozambiqueBantu	0.0207609	0.0016004	12.9723
AriBlacksmith	KenyaBantu	Nama	0.0171309	0.00184288	9.29571
AriBlacksmith	KenyaBantu	Sandawe	0.0140858	0.00115953	12.1479
AriBlacksmith	KenyaBantu	SouthAfricaBantu	0.0192732	0.00184632	10.4387
AriBlacksmith	KenyaBantu	SouthSudan	0.0156622	0.00134859	11.6138
AriBlacksmith	KenyaBantu	SWBantu	0.0207398	0.00206489	10.044
AriBlacksmith	KenyaBantu	Xun	0.0177364	0.00167657	10.579
AriBlacksmith	Khomani	amaXhosa	0.0215916	0.00156227	13.8206
AriBlacksmith	Khomani	Anuak	0.0138074	0.00174251	7.92388
AriBlacksmith	Khomani	AriCultivator	0.00805953	0.00152762	5.27588
AriBlacksmith	Khomani	Basotho	0.022585	0.00166279	13.5826
AriBlacksmith	Khomani	BiakaPygmy	0.0231336	0.00200191	11.5557
AriBlacksmith	Khomani	GuiGana	0.0317273	0.00198166	16.0104
AriBlacksmith	Khomani	Gumuz	0.0110945	0.00140724	7.88385
AriBlacksmith	Khomani	Hadza	0.0145766	0.00147674	9.8708
AriBlacksmith	Khomani	Juhoansi	0.036622	0.00227114	16.1249
AriBlacksmith	Khomani	Karretjie	0.0353603	0.0021211	16.6707
AriBlacksmith	Khomani	KenyaBantu	0.0170487	0.00177881	9.58431
AriBlacksmith	Khomani	Khwe	0.0238988	0.00147345	16.2196
AriBlacksmith	Khomani	Kwangali	0.0194119	0.0018559	10.4596
AriBlacksmith	Khomani	Luhya	0.0167954	0.00152616	11.005
AriBlacksmith	Khomani	Maasai	0.0121724	0.00143732	8.46884
AriBlacksmith	Khomani	Mandenka	0.0174853	0.0017383	10.0588
AriBlacksmith	Khomani	MbutiPygmy	0.0252559	0.0015016	16.8193
AriBlacksmith	Khomani	MozambiqueBantu	0.0195128	0.00164324	11.8746
AriBlacksmith	Khomani	Nama	0.0307314	0.00166301	18.4794
AriBlacksmith	Khomani	Owambo	0.0200148	0.00179786	11.1326
AriBlacksmith	Khomani	Sandawe	0.0144513	0.00119411	12.1021
AriBlacksmith	Khomani	SEBantu	0.022087	0.00165756	13.325
AriBlacksmith	Khomani	SouthAfricaBantu	0.021614	0.00186174	11.6096
AriBlacksmith	Khomani	SouthSudan	0.0142377	0.00151954	9.36978
AriBlacksmith	Khomani	SowetoBantu	0.0218919	0.00161125	13.5869
AriBlacksmith	Khomani	SWBantu	0.020003	0.00216161	9.25377
AriBlacksmith	Khomani	Xun	0.0323605	0.00214268	15.1029
AriBlacksmith	Khomani	Yoruba	0.0176458	0.00156051	11.3077
AriBlacksmith	Khwe	amaXhosa	0.0213032	0.00136511	15.6055
AriBlacksmith	Khwe	Basotho	0.0218897	0.00135969	16.0991
AriBlacksmith	Khwe	BiakaPygmy	0.021747	0.00159237	13.657
AriBlacksmith	Khwe	GuiGana	0.0243632	0.0013975	17.4335
AriBlacksmith	Khwe	Gumuz	0.0112596	0.0010101	11.147
AriBlacksmith	Khwe	Hadza	0.0137827	0.00143894	9.57837
AriBlacksmith	Khwe	Juhoansi	0.025251	0.0015205	16.607
AriBlacksmith	Khwe	Karretjie	0.0246326	0.00153978	15.9975
AriBlacksmith	Khwe	KenyaBantu	0.0186496	0.00140733	13.2517
AriBlacksmith	Khwe	Kwangali	0.0214338	0.00149596	14.3277
AriBlacksmith	Khwe	Luhya	0.0185135	0.00128164	14.4452
AriBlacksmith	Khwe	Maasai	0.0130572	0.00108854	11.9952
AriBlacksmith	Khwe	MbutiPygmy	0.0217977	0.00134149	16.2489
AriBlacksmith	Khwe	MozambiqueBantu	0.0210009	0.00139613	15.0422
AriBlacksmith	Khwe	Nama	0.0222864	0.00130036	17.1387
AriBlacksmith	Khwe	Owambo	0.0215675	0.00145076	14.8664
AriBlacksmith	Khwe	Sandawe	0.0148501	0.000929331	15.9793
AriBlacksmith	Khwe	SEBantu	0.021329	0.00132848	16.0552
AriBlacksmith	Khwe	SouthAfricaBantu	0.0210628	0.0015208	13.8498
AriBlacksmith	Khwe	SouthSudan	0.015109	0.00114885	13.1514
AriBlacksmith	Khwe	SWBantu	0.0210403	0.00180837	11.6349
AriBlacksmith	Khwe	Xun	0.0240788	0.00159968	15.0523
AriBlacksmith	Khwe	Yoruba	0.0198107	0.00133073	14.8871
AriBlacksmith	Kwangali	MozambiqueBantu	0.0235945	0.00155746	15.1494
AriBlacksmith	Luhya	amaXhosa	0.0195515	0.00125317	15.6017
AriBlacksmith	Luhya	GuiGana	0.0183443	0.001394	13.1595
AriBlacksmith	Luhya	Hadza	0.0136056	0.00141192	9.63628
AriBlacksmith	Luhya	Juhoansi	0.0168331	0.0015563	10.8161
AriBlacksmith	Luhya	Kwangali	0.0207561	0.00152054	13.6505
AriBlacksmith	Luhya	Maasai	0.0140189	0.00106535	13.1589
AriBlacksmith	Luhya	MozambiqueBantu	0.0210942	0.001384	15.2414
AriBlacksmith	Luhya	SouthSudan	0.0165697	0.00122127	13.5675
AriBlacksmith	Maasai	GuiGana	0.0129706	0.0012903	10.0524
AriBlacksmith	Maasai	Kwangali	0.0143264	0.00108514	13.2023
AriBlacksmith	Maasai	MozambiqueBantu	0.0144441	0.00108702	13.2878
AriBlacksmith	Mandenka	amaXhosa	0.020693	0.00136098	15.2045
AriBlacksmith	Mandenka	Basotho	0.0208604	0.00160234	13.0187
AriBlacksmith	Mandenka	BiakaPygmy	0.0189978	0.00161789	11.7423
AriBlacksmith	Mandenka	GuiGana	0.0187683	0.00145709	12.8807
AriBlacksmith	Mandenka	Gumuz	0.0118481	0.00103019	11.5008
AriBlacksmith	Mandenka	Hadza	0.0126776	0.00179772	7.05201
AriBlacksmith	Mandenka	Juhoansi	0.0170088	0.00168375	10.1017
AriBlacksmith	Mandenka	Karretjie	0.0179563	0.00170662	10.5215
AriBlacksmith	Mandenka	KenyaBantu	0.0194545	0.00179842	10.8176
AriBlacksmith	Mandenka	Khwe	0.0191915	0.001438	13.3459
AriBlacksmith	Mandenka	Kwangali	0.0220622	0.00163826	13.4668
AriBlacksmith	Mandenka	Luhya	0.0198972	0.00144452	13.7742
AriBlacksmith	Mandenka	Maasai	0.0140799	0.00119336	11.7985
AriBlacksmith	Mandenka	MbutiPygmy	0.019092	0.00143916	13.2661
AriBlacksmith	Mandenka	MozambiqueBantu	0.0221815	0.00149621	14.8251
AriBlacksmith	Mandenka	Nama	0.0168218	0.00162261	10.3671
AriBlacksmith	Mandenka	Owambo	0.0224271	0.00173241	12.9456
AriBlacksmith	Mandenka	Sandawe	0.0143371	0.0011289	12.7001
AriBlacksmith	Mandenka	SEBantu	0.0213055	0.00142771	14.9229
AriBlacksmith	Mandenka	SouthAfricaBantu	0.0207788	0.00175256	11.8562
AriBlacksmith	Mandenka	SouthSudan	0.0167848	0.00133103	12.6103
AriBlacksmith	Mandenka	SWBantu	0.0216182	0.00188991	11.4388
AriBlacksmith	Mandenka	Xun	0.0175934	0.00167498	10.5036
AriBlacksmith	Mandenka	Yoruba	0.0225499	0.0014783	15.2539
AriBlacksmith	Mbukushu	amaXhosa	0.02295	0.00154558	14.8488
AriBlacksmith	Mbukushu	Anuak	0.0166596	0.0015188	10.9689
AriBlacksmith	Mbukushu	AriCultivator	0.00813188	0.000968628	8.39526
AriBlacksmith	Mbukushu	Basotho	0.0230231	0.00178092	12.9277
AriBlacksmith	Mbukushu	BiakaPygmy	0.0215128	0.00192703	11.1637
AriBlacksmith	Mbukushu	GuiGana	0.0222242	0.00152053	14.6161
AriBlacksmith	Mbukushu	Gumuz	0.0128436	0.00120405	10.6671
AriBlacksmith	Mbukushu	Hadza	0.0140548	0.00182606	7.69678
AriBlacksmith	Mbukushu	Juhoansi	0.0199243	0.00184058	10.825
AriBlacksmith	Mbukushu	Karretjie	0.0209785	0.00167762	12.5049
AriBlacksmith	Mbukushu	KenyaBantu	0.0206426	0.00204009	10.1185
AriBlacksmith	Mbukushu	Khomani	0.0205577	0.00173644	11.839
AriBlacksmith	Mbukushu	Khwe	0.0221104	0.00163972	13.4843
AriBlacksmith	Mbukushu	Kwangali	0.025341	0.00194728	13.0135
AriBlacksmith	Mbukushu	Luhya	0.0211623	0.00165273	12.8045
AriBlacksmith	Mbukushu	Maasai	0.0146163	0.00127657	11.4497
AriBlacksmith	Mbukushu	Mandenka	0.0225729	0.00186508	12.1029
AriBlacksmith	Mbukushu	MbutiPygmy	0.0211679	0.00167634	12.6275
AriBlacksmith	Mbukushu	MozambiqueBantu	0.0241627	0.00167677	14.4103
AriBlacksmith	Mbukushu	Nama	0.0192355	0.00169689	11.3357
AriBlacksmith	Mbukushu	Owambo	0.0248539	0.00186179	13.3495
AriBlacksmith	Mbukushu	Sandawe	0.0156495	0.00131458	11.9046
AriBlacksmith	Mbukushu	SEBantu	0.0230371	0.0015529	14.8349
AriBlacksmith	Mbukushu	SouthAfricaBantu	0.0222848	0.00180171	12.3687
AriBlacksmith	Mbukushu	SouthSudan	0.0170348	0.00158287	10.7619
AriBlacksmith	Mbukushu	SowetoBantu	0.0233158	0.00158827	14.68
AriBlacksmith	Mbukushu	SWBantu	0.0235468	0.00211318	11.1429
AriBlacksmith	Mbukushu	Xun	0.0207802	0.00180919	11.4859
AriBlacksmith	Mbukushu	Yoruba	0.0231978	0.00166822	13.9058
AriBlacksmith	MbutiPygmy	amaXhosa	0.0206576	0.00139364	14.8228
AriBlacksmith	MbutiPygmy	Basotho	0.0214141	0.00131574	16.2754
AriBlacksmith	MbutiPygmy	BiakaPygmy	0.0263791	0.00182009	14.4932
AriBlacksmith	MbutiPygmy	GuiGana	0.0260921	0.00165995	15.7186
AriBlacksmith	MbutiPygmy	Gumuz	0.0119548	0.00106557	11.2192
AriBlacksmith	MbutiPygmy	Hadza	0.0147655	0.00151269	9.76109
AriBlacksmith	MbutiPygmy	Juhoansi	0.0281551	0.00170174	16.5449
AriBlacksmith	MbutiPygmy	Karretjie	0.0265943	0.00152993	17.3826
AriBlacksmith	MbutiPygmy	KenyaBantu	0.0181796	0.00136444	13.3238
AriBlacksmith	MbutiPygmy	Kwangali	0.0209715	0.00143645	14.5996
AriBlacksmith	MbutiPygmy	Luhya	0.0185783	0.00119673	15.5242
AriBlacksmith	MbutiPygmy	Maasai	0.0125996	0.00113839	11.0679
AriBlacksmith	MbutiPygmy	MozambiqueBantu	0.0205899	0.00146173	14.086
AriBlacksmith	MbutiPygmy	Nama	0.0236367	0.00128941	18.3315
AriBlacksmith	MbutiPygmy	Sandawe	0.0150577	0.000988	15.2406
AriBlacksmith	MbutiPygmy	SouthAfricaBantu	0.0212875	0.00145625	14.6181
AriBlacksmith	MbutiPygmy	SouthSudan	0.016282	0.00117648	13.8396
AriBlacksmith	MbutiPygmy	SWBantu	0.0204022	0.00150365	13.5684
AriBlacksmith	MbutiPygmy	Xun	0.0259547	0.00159145	16.3088
AriBlacksmith	Nama	amaXhosa	0.0206343	0.00138258	14.9245
AriBlacksmith	Nama	Basotho	0.0210918	0.00150531	14.0116
AriBlacksmith	Nama	BiakaPygmy	0.021119	0.00171782	12.2941
AriBlacksmith	Nama	GuiGana	0.0283282	0.00171585	16.5097
AriBlacksmith	Nama	Hadza	0.0136682	0.00125083	10.9273
AriBlacksmith	Nama	Juhoansi	0.0325466	0.00171937	18.9294
AriBlacksmith	Nama	Kwangali	0.0185489	0.00172351	10.7623
AriBlacksmith	Nama	Luhya	0.0162288	0.00135911	11.9408
AriBlacksmith	Nama	Maasai	0.0123012	0.00129647	9.48828
AriBlacksmith	Nama	MozambiqueBantu	0.0182802	0.00150223	12.1688
AriBlacksmith	Nama	Sandawe	0.0150698	0.00111877	13.47
AriBlacksmith	Nama	SouthAfricaBantu	0.0208608	0.00184693	11.2948
AriBlacksmith	Nama	SouthSudan	0.0140506	0.00125974	11.1536
AriBlacksmith	Nama	SWBantu	0.0198421	0.0020061	9.89088
AriBlacksmith	Nama	Xun	0.0295505	0.00171698	17.2108
AriBlacksmith	Owambo	amaXhosa	0.021968	0.00142696	15.3949
AriBlacksmith	Owambo	Basotho	0.0223062	0.00166021	13.4358
AriBlacksmith	Owambo	BiakaPygmy	0.0214775	0.00172202	12.4723
AriBlacksmith	Owambo	GuiGana	0.0212758	0.00152849	13.9195
AriBlacksmith	Owambo	Gumuz	0.0131747	0.00119791	10.998
AriBlacksmith	Owambo	Hadza	0.014533	0.00162981	8.91697
AriBlacksmith	Owambo	Juhoansi	0.0198753	0.00180307	11.023
AriBlacksmith	Owambo	Karretjie	0.0209925	0.00172398	12.1768
AriBlacksmith	Owambo	KenyaBantu	0.020709	0.00182324	11.3584
AriBlacksmith	Owambo	Kwangali	0.0244771	0.0017336	14.1192
AriBlacksmith	Owambo	Luhya	0.0211065	0.0014713	14.3455
AriBlacksmith	Owambo	Maasai	0.0146237	0.00117384	12.458
AriBlacksmith	Owambo	MbutiPygmy	0.0205097	0.00168687	12.1584
AriBlacksmith	Owambo	MozambiqueBantu	0.0235099	0.00147962	15.8892
AriBlacksmith	Owambo	Nama	0.0196114	0.00164326	11.9345
AriBlacksmith	Owambo	Sandawe	0.0159437	0.00105458	15.1185
AriBlacksmith	Owambo	SEBantu	0.0224116	0.0014257	15.7197
AriBlacksmith	Owambo	SouthAfricaBantu	0.0225017	0.00167691	13.4186
AriBlacksmith	Owambo	SouthSudan	0.0172176	0.0013523	12.7321
AriBlacksmith	Owambo	SWBantu	0.0236037	0.00198194	11.9094
AriBlacksmith	Owambo	Xun	0.0209606	0.00173744	12.0641
AriBlacksmith	Sandawe	amaXhosa	0.0150979	0.00101779	14.834
AriBlacksmith	Sandawe	GuiGana	0.0152692	0.00101433	15.0534
AriBlacksmith	Sandawe	Hadza	0.0127785	0.000996105	12.8285
AriBlacksmith	Sandawe	Juhoansi	0.0154222	0.00122281	12.6121
AriBlacksmith	Sandawe	Kwangali	0.015169	0.00115122	13.1765
AriBlacksmith	Sandawe	Luhya	0.0147482	0.000923397	15.9717
AriBlacksmith	Sandawe	Maasai	0.0122194	0.000834363	14.6452
AriBlacksmith	Sandawe	MozambiqueBantu	0.0154028	0.0010679	14.4235
AriBlacksmith	Sandawe	SouthAfricaBantu	0.0151734	0.00107469	14.1189
AriBlacksmith	Sandawe	SouthSudan	0.0126634	0.00079114	16.0065
AriBlacksmith	Sandawe	Xun	0.0155156	0.00110572	14.0321
AriBlacksmith	SEBantu	amaXhosa	0.0229649	0.00129414	17.7454
AriBlacksmith	SEBantu	Basotho	0.0234662	0.00142841	16.4282
AriBlacksmith	SEBantu	BiakaPygmy	0.0209417	0.00148855	14.0685
AriBlacksmith	SEBantu	GuiGana	0.023519	0.0015436	15.2365
AriBlacksmith	SEBantu	Gumuz	0.0120356	0.000970763	12.3981
AriBlacksmith	SEBantu	Hadza	0.0137381	0.0013421	10.2363
AriBlacksmith	SEBantu	Juhoansi	0.0221354	0.00182477	12.1305
AriBlacksmith	SEBantu	Karretjie	0.0233054	0.00160129	14.5542
AriBlacksmith	SEBantu	KenyaBantu	0.0202919	0.00153717	13.2009
AriBlacksmith	SEBantu	Kwangali	0.022865	0.00137894	16.5816
AriBlacksmith	SEBantu	Luhya	0.0200162	0.00119862	16.6994
AriBlacksmith	SEBantu	Maasai	0.0137734	0.00100303	13.7319
AriBlacksmith	SEBantu	MbutiPygmy	0.0209254	0.00117158	17.8609
AriBlacksmith	SEBantu	MozambiqueBantu	0.0234377	0.0013678	17.1354
AriBlacksmith	SEBantu	Nama	0.0209552	0.00154501	13.5631
AriBlacksmith	SEBantu	Sandawe	0.0149622	0.000964201	15.5177
AriBlacksmith	SEBantu	SouthAfricaBantu	0.0228037	0.00149488	15.2545
AriBlacksmith	SEBantu	SouthSudan	0.0159169	0.00116894	13.6165
AriBlacksmith	SEBantu	SWBantu	0.0223781	0.00171264	13.0665
AriBlacksmith	SEBantu	Xun	0.0220909	0.00168197	13.134
AriBlacksmith	SouthAfricaBantu	amaXhosa	0.0219589	0.00143435	15.3093
AriBlacksmith	SouthAfricaBantu	GuiGana	0.0229581	0.0016846	13.6282
AriBlacksmith	SouthAfricaBantu	Hadza	0.0138353	0.00161191	8.58316
AriBlacksmith	SouthAfricaBantu	Juhoansi	0.0218059	0.0019438	11.2182
AriBlacksmith	SouthAfricaBantu	Kwangali	0.0219732	0.00165788	13.2538
AriBlacksmith	SouthAfricaBantu	Luhya	0.0197748	0.00149772	13.2033
AriBlacksmith	SouthAfricaBantu	Maasai	0.0137274	0.00127163	10.7951
AriBlacksmith	SouthAfricaBantu	MozambiqueBantu	0.0229131	0.00154226	14.8568
AriBlacksmith	SouthAfricaBantu	SouthSudan	0.0161945	0.00150319	10.7734
AriBlacksmith	SouthAfricaBantu	Xun	0.0219203	0.00182766	11.9937
AriBlacksmith	SouthSudan	amaXhosa	0.0158698	0.00111002	14.2969
AriBlacksmith	SouthSudan	GuiGana	0.0150014	0.00150928	9.93942
AriBlacksmith	SouthSudan	Juhoansi	0.0140959	0.00161177	8.74562
AriBlacksmith	SouthSudan	Kwangali	0.0172108	0.00126375	13.6188
AriBlacksmith	SouthSudan	Maasai	0.0132497	0.00104148	12.722
AriBlacksmith	SouthSudan	MozambiqueBantu	0.0168639	0.00126688	13.3114
AriBlacksmith	SowetoBantu	amaXhosa	0.0228085	0.00128574	17.7395
AriBlacksmith	SowetoBantu	AriCultivator	0.00762144	0.000986	7.72965
AriBlacksmith	SowetoBantu	Basotho	0.023246	0.0014634	15.8849
AriBlacksmith	SowetoBantu	BiakaPygmy	0.0207667	0.00157864	13.1548
AriBlacksmith	SowetoBantu	GuiGana	0.0232315	0.00146642	15.8423
AriBlacksmith	SowetoBantu	Gumuz	0.0119373	0.000948592	12.5842
AriBlacksmith	SowetoBantu	Hadza	0.0136794	0.0013963	9.7969
AriBlacksmith	SowetoBantu	Juhoansi	0.0219562	0.00172137	12.7551
AriBlacksmith	SowetoBantu	Karretjie	0.0229202	0.00159118	14.4046
AriBlacksmith	SowetoBantu	KenyaBantu	0.0200809	0.00157163	12.7772
AriBlacksmith	SowetoBantu	Khwe	0.0213113	0.00128347	16.6045
AriBlacksmith	SowetoBantu	Kwangali	0.022778	0.00143424	15.8816
AriBlacksmith	SowetoBantu	Luhya	0.0200504	0.00127067	15.7794
AriBlacksmith	SowetoBantu	Maasai	0.0139091	0.0010419	13.3498
AriBlacksmith	SowetoBantu	Mandenka	0.0210704	0.00140878	14.9565
AriBlacksmith	SowetoBantu	MbutiPygmy	0.0209461	0.00118789	17.6331
AriBlacksmith	SowetoBantu	MozambiqueBantu	0.0234263	0.0013852	16.9119
AriBlacksmith	SowetoBantu	Nama	0.0204857	0.00141482	14.4794
AriBlacksmith	SowetoBantu	Owambo	0.0224714	0.00142558	15.763
AriBlacksmith	SowetoBantu	Sandawe	0.0150405	0.000951123	15.8134
AriBlacksmith	SowetoBantu	SEBantu	0.023269	0.00131481	17.6976
AriBlacksmith	SowetoBantu	SouthAfricaBantu	0.0224167	0.00146885	15.2613
AriBlacksmith	SowetoBantu	SouthSudan	0.0160363	0.0012132	13.2182
AriBlacksmith	SowetoBantu	SWBantu	0.0220932	0.00176653	12.5065
AriBlacksmith	SowetoBantu	Xun	0.0219206	0.00166774	13.1439
AriBlacksmith	SowetoBantu	Yoruba	0.0216867	0.00126775	17.1065
AriBlacksmith	SWBantu	amaXhosa	0.0218461	0.00173899	12.5625
AriBlacksmith	SWBantu	Basotho	0.022194	0.00188635	11.7655
AriBlacksmith	SWBantu	BiakaPygmy	0.0207226	0.00195426	10.6038
AriBlacksmith	SWBantu	GuiGana	0.021759	0.00192351	11.3121
AriBlacksmith	SWBantu	Hadza	0.0132694	0.0017537	7.56654
AriBlacksmith	SWBantu	Juhoansi	0.0203613	0.00208119	9.78349
AriBlacksmith	SWBantu	Kwangali	0.0234169	0.0021151	11.0713
AriBlacksmith	SWBantu	Luhya	0.0204649	0.00178737	11.4497
AriBlacksmith	SWBantu	Maasai	0.0142452	0.00137736	10.3424
AriBlacksmith	SWBantu	MozambiqueBantu	0.022845	0.00181066	12.6169
AriBlacksmith	SWBantu	Sandawe	0.0151243	0.00120691	12.5315
AriBlacksmith	SWBantu	SouthAfricaBantu	0.0248387	0.0019613	12.6644
AriBlacksmith	SWBantu	SouthSudan	0.0173152	0.00165987	10.4317
AriBlacksmith	SWBantu	Xun	0.0206534	0.00199662	10.3442
AriBlacksmith	Xun	amaXhosa	0.0215867	0.00169466	12.7381
AriBlacksmith	Xun	GuiGana	0.0310497	0.00198355	15.6536
AriBlacksmith	Xun	Hadza	0.0150353	0.0014408	10.4354
AriBlacksmith	Xun	Juhoansi	0.0372292	0.00216255	17.2154
AriBlacksmith	Xun	Kwangali	0.0198556	0.00177837	11.165
AriBlacksmith	Xun	Luhya	0.0173555	0.00148159	11.7141
AriBlacksmith	Xun	Maasai	0.0125216	0.00128096	9.77517
AriBlacksmith	Xun	MozambiqueBantu	0.0197566	0.00173075	11.415
AriBlacksmith	Xun	SouthSudan	0.0143115	0.00144291	9.9185
AriBlacksmith	Yoruba	amaXhosa	0.021422	0.00126986	16.8695
AriBlacksmith	Yoruba	Basotho	0.0215689	0.00146418	14.7311
AriBlacksmith	Yoruba	BiakaPygmy	0.0197309	0.00153256	12.8745
AriBlacksmith	Yoruba	GuiGana	0.0194388	0.00136836	14.2059
AriBlacksmith	Yoruba	Gumuz	0.0121577	0.00095975	12.6675
AriBlacksmith	Yoruba	Hadza	0.0132691	0.00162013	8.19011
AriBlacksmith	Yoruba	Juhoansi	0.017255	0.00172489	10.0035
AriBlacksmith	Yoruba	Karretjie	0.018553	0.0015804	11.7394
AriBlacksmith	Yoruba	KenyaBantu	0.0200657	0.00159589	12.5733
AriBlacksmith	Yoruba	Kwangali	0.0230315	0.00145109	15.8718
AriBlacksmith	Yoruba	Luhya	0.0203086	0.00132364	15.343
AriBlacksmith	Yoruba	Maasai	0.0141519	0.00108942	12.9904
AriBlacksmith	Yoruba	MbutiPygmy	0.019239	0.00137069	14.036
AriBlacksmith	Yoruba	MozambiqueBantu	0.0229001	0.00136215	16.8118
AriBlacksmith	Yoruba	Nama	0.0169405	0.00145113	11.674
AriBlacksmith	Yoruba	Owambo	0.0228823	0.00143592	15.9357
AriBlacksmith	Yoruba	Sandawe	0.0150259	0.00100023	15.0225
AriBlacksmith	Yoruba	SEBantu	0.0216973	0.00125609	17.2737
AriBlacksmith	Yoruba	SouthAfricaBantu	0.0213608	0.00153813	13.8875
AriBlacksmith	Yoruba	SouthSudan	0.0167545	0.00123871	13.5258
AriBlacksmith	Yoruba	SWBantu	0.0222875	0.00181454	12.2827
AriBlacksmith	Yoruba	Xun	0.0183121	0.00160265	11.4261
AriCultivator	amaXhosa	GuiGana	0.0152951	0.000668204	22.8899
AriCultivator	amaXhosa	Kwangali	0.0154837	0.00072081	21.481
AriCultivator	amaXhosa	Maasai	0.00692942	0.000533401	12.991
AriCultivator	amaXhosa	MozambiqueBantu	0.0164345	0.000771546	21.3008
AriCultivator	Anuak	amaXhosa	0.00864496	0.000766467	11.279
AriCultivator	Anuak	Basotho	0.00902284	0.000935115	9.64891
AriCultivator	Anuak	BiakaPygmy	0.00919104	0.00107324	8.56384
AriCultivator	Anuak	GuiGana	0.00715402	0.000823064	8.69194
AriCultivator	Anuak	Gumuz	0.00711821	0.000813328	8.75195
AriCultivator	Anuak	Hadza	0.00623738	0.00115119	5.41821
AriCultivator	Anuak	Juhoansi	0.00565192	0.000719887	7.85112
AriCultivator	Anuak	Karretjie	0.00618556	0.000809279	7.6433
AriCultivator	Anuak	KenyaBantu	0.00972139	0.000872723	11.1391
AriCultivator	Anuak	Khwe	0.00709005	0.000785711	9.02374
AriCultivator	Anuak	Kwangali	0.00958121	0.000869806	11.0153
AriCultivator	Anuak	Luhya	0.00927395	0.000852545	10.878
AriCultivator	Anuak	Maasai	0.00620828	0.000554082	11.2046
AriCultivator	Anuak	Mandenka	0.00974186	0.000926597	10.5136
AriCultivator	Anuak	MbutiPygmy	0.00830492	0.000900954	9.21793
AriCultivator	Anuak	MozambiqueBantu	0.00961592	0.000858141	11.2055
AriCultivator	Anuak	Nama	0.00660758	0.000729424	9.05863
AriCultivator	Anuak	Owambo	0.00947604	0.00113582	8.34292
AriCultivator	Anuak	Sandawe	0.00592091	0.000646784	9.15438
AriCultivator	Anuak	SEBantu	0.00902906	0.000826472	10.9248
AriCultivator	Anuak	SouthAfricaBantu	0.00859814	0.000803936	10.6951
AriCultivator	Anuak	SouthSudan	0.0108742	0.000891105	12.203
AriCultivator	Anuak	SowetoBantu	0.00897823	0.000764248	11.7478
AriCultivator	Anuak	SWBantu	0.00937273	0.000900033	10.4138
AriCultivator	Anuak	Xun	0.00618497	0.000769786	8.03466
AriCultivator	Anuak	Yoruba	0.00970516	0.000906986	10.7005
AriCultivator	AriBlacksmith	amaXhosa	0.000896432	0.000634726	1.41231
AriCultivator	AriBlacksmith	Anuak	0.000887722	0.000485461	1.82862
AriCultivator	AriBlacksmith	Basotho	0.0011837	0.000693817	1.70606
AriCultivator	AriBlacksmith	BiakaPygmy	0.00151837	0.000923667	1.64385
AriCultivator	AriBlacksmith	GuiGana	0.000168135	0.000806646	0.208437
AriCultivator	AriBlacksmith	Gumuz	0.00147785	0.000363945	4.06065
AriCultivator	AriBlacksmith	Hadza	0.00214862	0.00100782	2.13195
AriCultivator	AriBlacksmith	Juhoansi	-0.000153186	0.0010795	-0.141904
AriCultivator	AriBlacksmith	Karretjie	-6.98221e-05	0.00111642	-0.0625411
AriCultivator	AriBlacksmith	KenyaBantu	0.00200939	0.000632671	3.17604
AriCultivator	AriBlacksmith	Khwe	0.000617537	0.000648005	0.952981
AriCultivator	AriBlacksmith	Kwangali	0.00118659	0.00060294	1.96801
AriCultivator	AriBlacksmith	Luhya	0.00104911	0.000493327	2.12661
AriCultivator	AriBlacksmith	Maasai	0.00101	0.00039262	2.57245
AriCultivator	AriBlacksmith	Mandenka	0.00165704	0.000667199	2.48358
AriCultivator	AriBlacksmith	MbutiPygmy	0.0008044	0.000882246	0.911763
AriCultivator	AriBlacksmith	MozambiqueBantu	0.00109821	0.00061505	1.78556
AriCultivator	AriBlacksmith	Nama	0.000760458	0.000980992	0.775192
AriCultivator	AriBlacksmith	Owambo	0.000518921	0.000678106	0.765251
AriCultivator	AriBlacksmith	Sandawe	0.00109911	0.000420886	2.61141
AriCultivator	AriBlacksmith	SEBantu	0.00115008	0.000617613	1.86214
AriCultivator	AriBlacksmith	SouthAfricaBantu	0.00096818	0.000775	1.24926
AriCultivator	AriBlacksmith	SouthSudan	0.00128332	0.000519628	2.46968
AriCultivator	AriBlacksmith	SowetoBantu	0.00112744	0.000600163	1.87856
AriCultivator	AriBlacksmith	SWBantu	0.00097753	0.000795632	1.22862
AriCultivator	AriBlacksmith	Xun	7.22833e-05	0.000907894	0.0796165
AriCultivator	AriBlacksmith	Yoruba	0.00120242	0.000570667	2.10704
AriCultivator	Basotho	amaXhosa	0.0162895	0.000977466	16.665
AriCultivator	Basotho	BiakaPygmy	0.015066	0.00117341	12.8395
AriCultivator	Basotho	GuiGana	0.0164172	0.000866089	18.9556
AriCultivator	Basotho	Hadza	0.00838329	0.00140164	5.98107
AriCultivator	Basotho	Juhoansi	0.0150485	0.00134036	11.2272
AriCultivator	Basotho	Kwangali	0.0161692	0.00121176	13.3435
AriCultivator	Basotho	Luhya	0.0135788	0.00101551	13.3714
AriCultivator	Basotho	Maasai	0.00724918	0.000641755	11.2959
AriCultivator	Basotho	MozambiqueBantu	0.0169638	0.001066	15.9135
AriCultivator	Basotho	Sandawe	0.00847227	0.000776844	10.906
AriCultivator	Basotho	SouthAfricaBantu	0.0162513	0.00115488	14.0718
AriCultivator	Basotho	SouthSudan	0.00983855	0.000796899	12.346
AriCultivator	Basotho	Xun	0.0151984	0.00112458	13.5148
AriCultivator	BiakaPygmy	amaXhosa	0.0142435	0.000850574	16.7457
AriCultivator	BiakaPygmy	GuiGana	0.0168595	0.000897632	18.7822
AriCultivator	BiakaPygmy	Hadza	0.00944591	0.00113924	8.29144
AriCultivator	BiakaPygmy	Juhoansi	0.0175362	0.0012127	14.4605
AriCultivator	BiakaPygmy	Kwangali	0.0148897	0.00101591	14.6565
AriCultivator	BiakaPygmy	Luhya	0.0122873	0.00101466	12.1097
AriCultivator	BiakaPygmy	Maasai	0.00616465	0.00068244	9.03325
AriCultivator	BiakaPygmy	MozambiqueBantu	0.0145254	0.00107351	13.5308
AriCultivator	BiakaPygmy	Sandawe	0.00852517	0.000708931	12.0254
AriCultivator	BiakaPygmy	SouthAfricaBantu	0.0142242	0.00106745	13.3253
AriCultivator	BiakaPygmy	SouthSudan	0.00944767	0.000999981	9.44785
AriCultivator	BiakaPygmy	Xun	0.016753	0.000916996	18.2694
AriCultivator	GuiGana	Kwangali	0.0130528	0.000748797	17.4316
AriCultivator	GuiGana	MozambiqueBantu	0.0142353	0.000790858	17.9998
AriCultivator	Gumuz	amaXhosa	0.00571591	0.000847669	6.74309
AriCultivator	Gumuz	Basotho	0.00570305	0.000900848	6.33076
AriCultivator	Gumuz	BiakaPygmy	0.00574495	0.00112157	5.12226
AriCultivator	Gumuz	GuiGana	0.00407602	0.000950691	4.28743
AriCultivator	Gumuz	Hadza	0.0059779	0.000998407	5.98744
AriCultivator	Gumuz	Juhoansi	0.00409705	0.000989781	4.13935
AriCultivator	Gumuz	Karretjie	0.00460298	0.00102456	4.49266
AriCultivator	Gumuz	KenyaBantu	0.00594044	0.000878747	6.76012
AriCultivator	Gumuz	Kwangali	0.00657542	0.00101037	6.50792
AriCultivator	Gumuz	Luhya	0.00611826	0.000790143	7.74324
AriCultivator	Gumuz	Maasai	0.00427895	0.000526167	8.13231
AriCultivator	Gumuz	MozambiqueBantu	0.00606063	0.00088483	6.84948
AriCultivator	Gumuz	Nama	0.00461487	0.000877856	5.25698
AriCultivator	Gumuz	Sandawe	0.00423632	0.000561064	7.55052
AriCultivator	Gumuz	SouthAfricaBantu	0.00523653	0.000814273	6.43093
AriCultivator	Gumuz	SouthSudan	0.00753472	0.000712507	10.5749
AriCultivator	Gumuz	SWBantu	0.00555016	0.000930635	5.96384
AriCultivator	Gumuz	Xun	0.00438115	0.000913515	4.79592
AriCultivator	Hadza	amaXhosa	0.00776931	0.00101569	7.64927
AriCultivator	Hadza	GuiGana	0.00823249	0.00095132	8.65375
AriCultivator	Hadza	Juhoansi	0.00851929	0.00103595	8.22365
AriCultivator	Hadza	Kwangali	0.00921452	0.00144156	6.39207
AriCultivator	Hadza	Maasai	0.00524719	0.00091944	5.70694
AriCultivator	Hadza	MozambiqueBantu	0.00832773	0.00141645	5.87932
AriCultivator	Hadza	SouthSudan	0.00683987	0.00113893	6.0055
AriCultivator	Juhoansi	amaXhosa	0.0137149	0.00091869	14.9287
AriCultivator	Juhoansi	GuiGana	0.0256007	0.00111693	22.9207
AriCultivator	Juhoansi	Kwangali	0.0115219	0.000947055	12.166
AriCultivator	Juhoansi	Maasai	0.00425579	0.000526893	8.07714
AriCultivator	Juhoansi	MozambiqueBantu	0.0111682	0.000992697	11.2503
AriCultivator	Karretjie	amaXhosa	0.0147363	0.000915337	16.0993
AriCultivator	Karretjie	Basotho	0.0160163	0.00137948	11.6104
AriCultivator	Karretjie	BiakaPygmy	0.0170496	0.00105702	16.1299
AriCultivator	Karretjie	GuiGana	0.0241851	0.00107693	22.4575
AriCultivator	Karretjie	Hadza	0.00943986	0.00100952	9.35082
AriCultivator	Karretjie	Juhoansi	0.0284163	0.00136462	20.8236
AriCultivator	Karretjie	KenyaBantu	0.011869	0.000836202	14.194
AriCultivator	Karretjie	Kwangali	0.012796	0.000765254	16.7212
AriCultivator	Karretjie	Luhya	0.0100216	0.000788919	12.7029
AriCultivator	Karretjie	Maasai	0.00505055	0.000517734	9.7551
AriCultivator	Karretjie	MozambiqueBantu	0.0127013	0.000801271	15.8514
AriCultivator	Karretjie	Nama	0.0237671	0.00140584	16.906
AriCultivator	Karretjie	Sandawe	0.00796987	0.00074352	10.7191
AriCultivator	Karretjie	SouthAfricaBantu	0.0143231	0.000984335	14.5511
AriCultivator	Karretjie	SouthSudan	0.00687583	0.00066188	10.3883
AriCultivator	Karretjie	SWBantu	0.0128073	0.000964088	13.2844
AriCultivator	Karretjie	Xun	0.0245108	0.0012605	19.4453
AriCultivator	KenyaBantu	amaXhosa	0.0139861	0.000800009	17.4824
AriCultivator	KenyaBantu	Basotho	0.0144058	0.00107394	13.4139
AriCultivator	KenyaBantu	BiakaPygmy	0.0133943	0.000988464	13.5506
AriCultivator	KenyaBantu	GuiGana	0.0124233	0.000637206	19.4965
AriCultivator	KenyaBantu	Hadza	0.00889049	0.00160171	5.55062
AriCultivator	KenyaBantu	Juhoansi	0.0105673	0.000825092	12.8075
AriCultivator	KenyaBantu	Kwangali	0.0149779	0.00125039	11.9786
AriCultivator	KenyaBantu	Luhya	0.0137012	0.000989783	13.8426
AriCultivator	KenyaBantu	Maasai	0.00755177	0.000593065	12.7335
AriCultivator	KenyaBantu	MozambiqueBantu	0.0151196	0.000974181	15.5203
AriCultivator	KenyaBantu	Nama	0.0111518	0.000832708	13.3922
AriCultivator	KenyaBantu	Sandawe	0.0084454	0.000845332	9.99063
AriCultivator	KenyaBantu	SouthAfricaBantu	0.0135019	0.00111747	12.0826
AriCultivator	KenyaBantu	SouthSudan	0.010206	0.000830454	12.2897
AriCultivator	KenyaBantu	SWBantu	0.0149778	0.00102724	14.5806
AriCultivator	KenyaBantu	Xun	0.0110691	0.000740764	14.9429
AriCultivator	Khomani	amaXhosa	0.0144285	0.000902459	15.9879
AriCultivator	Khomani	Anuak	0.00663562	0.000842078	7.88006
AriCultivator	Khomani	AriBlacksmith	0.000689352	0.00107046	0.643975
AriCultivator	Khomani	Basotho	0.0157092	0.00127715	12.3002
AriCultivator	Khomani	BiakaPygmy	0.0165925	0.00119684	13.8635
AriCultivator	Khomani	GuiGana	0.0238359	0.000969514	24.5854
AriCultivator	Khomani	Gumuz	0.00451282	0.00101513	4.44557
AriCultivator	Khomani	Hadza	0.00866567	0.00116374	7.44642
AriCultivator	Khomani	Juhoansi	0.0284093	0.00143519	19.7947
AriCultivator	Khomani	Karretjie	0.0272309	0.00128345	21.2169
AriCultivator	Khomani	KenyaBantu	0.0109986	0.000886054	12.413
AriCultivator	Khomani	Khwe	0.0164568	0.00113758	14.4665
AriCultivator	Khomani	Kwangali	0.012539	0.000954451	13.1374
AriCultivator	Khomani	Luhya	0.00978495	0.000880437	11.1137
AriCultivator	Khomani	Maasai	0.00512289	0.000525356	9.75126
AriCultivator	Khomani	Mandenka	0.0110828	0.00111163	9.96987
AriCultivator	Khomani	MbutiPygmy	0.0180008	0.0012775	14.0906
AriCultivator	Khomani	MozambiqueBantu	0.0125515	0.000942648	13.3151
AriCultivator	Khomani	Nama	0.0234323	0.00145667	16.0862
AriCultivator	Khomani	Owambo	0.0124742	0.00117952	10.5757
AriCultivator	Khomani	Sandawe	0.00749085	0.000722541	10.3674
AriCultivator	Khomani	SEBantu	0.0151775	0.000904562	16.7789
AriCultivator	Khomani	SouthAfricaBantu	0.0145227	0.00109187	13.3008
AriCultivator	Khomani	SouthSudan	0.0074615	0.000720244	10.3597
AriCultivator	Khomani	SowetoBantu	0.0149598	0.000945914	15.8152
AriCultivator	Khomani	SWBantu	0.012921	0.00111004	11.6402
AriCultivator	Khomani	Xun	0.0243733	0.00126086	19.3306
AriCultivator	Khomani	Yoruba	0.0107887	0.0010089	10.6935
AriCultivator	Khwe	amaXhosa	0.0140683	0.000743438	18.9233
AriCultivator	Khwe	Basotho	0.0149421	0.00111435	13.4088
AriCultivator	Khwe	BiakaPygmy	0.015134	0.00104857	14.4329
AriCultivator	Khwe	GuiGana	0.0164	0.000869697	18.8571
AriCultivator	Khwe	Gumuz	0.00460611	0.000791863	5.81681
AriCultivator	Khwe	Hadza	0.00780001	0.000979084	7.96665
AriCultivator	Khwe	Juhoansi	0.0169665	0.000998805	16.9868
AriCultivator	Khwe	Karretjie	0.0164315	0.00104126	15.7804
AriCultivator	Khwe	KenyaBantu	0.0125276	0.000704202	17.7898
AriCultivator	Khwe	Kwangali	0.014489	0.00105191	13.774
AriCultivator	Khwe	Luhya	0.0114313	0.000845146	13.5258
AriCultivator	Khwe	Maasai	0.00593583	0.000505311	11.7469
AriCultivator	Khwe	MbutiPygmy	0.0144708	0.00122692	11.7945
AriCultivator	Khwe	MozambiqueBantu	0.0139677	0.000894286	15.6189
AriCultivator	Khwe	Nama	0.0149156	0.00110897	13.4499
AriCultivator	Khwe	Owambo	0.0139551	0.00104259	13.385
AriCultivator	Khwe	Sandawe	0.00781786	0.000561119	13.9326
AriCultivator	Khwe	SEBantu	0.0143477	0.000963838	14.8861
AriCultivator	Khwe	SouthAfricaBantu	0.0138997	0.000924227	15.0392
AriCultivator	Khwe	SouthSudan	0.00826095	0.000686334	12.0363
AriCultivator	Khwe	SWBantu	0.0138865	0.00102558	13.5401
AriCultivator	Khwe	Xun	0.0160198	0.00085017	18.843
AriCultivator	Khwe	Yoruba	0.0128818	0.000906758	14.2064
AriCultivator	Kwangali	MozambiqueBantu	0.0171305	0.00106968	16.0146
AriCultivator	Luhya	amaXhosa	0.0127481	0.00073176	17.4212
AriCultivator	Luhya	GuiGana	0.0108127	0.000725753	14.8985
AriCultivator	Luhya	Hadza	0.00805447	0.00132061	6.09905
AriCultivator	Luhya	Juhoansi	0.00898017	0.000848127	10.5882
AriCultivator	Luhya	Kwangali	0.0142429	0.00103852	13.7146
AriCultivator	Luhya	Maasai	0.00732912	0.000543904	13.475
AriCultivator	Luhya	MozambiqueBantu	0.0144926	0.000889467	16.2936
AriCultivator	Luhya	SouthSudan	0.0101532	0.000694205	14.6257
AriCultivator	Maasai	GuiGana	0.00539986	0.000459244	11.7582
AriCultivator	Maasai	Kwangali	0.00777411	0.000670825	11.5889
AriCultivator	Maasai	MozambiqueBantu	0.00780341	0.000581806	13.4124
AriCultivator	Mandenka	amaXhosa	0.0144976	0.000744302	19.4781
AriCultivator	Mandenka	Basotho	0.0149522	0.00104401	14.3219
AriCultivator	Mandenka	BiakaPygmy	0.0134243	0.00124183	10.8101
AriCultivator	Mandenka	GuiGana	0.0118446	0.000800868	14.7897
AriCultivator	Mandenka	Gumuz	0.00623411	0.000847928	7.35217
AriCultivator	Mandenka	Hadza	0.00773435	0.00139106	5.56005
AriCultivator	Mandenka	Juhoansi	0.00976376	0.000910908	10.7187
AriCultivator	Mandenka	Karretjie	0.0107946	0.000894449	12.0685
AriCultivator	Mandenka	KenyaBantu	0.014372	0.00106032	13.5544
AriCultivator	Mandenka	Khwe	0.0127172	0.000979025	12.9896
AriCultivator	Mandenka	Kwangali	0.016157	0.00124599	12.9672
AriCultivator	Mandenka	Luhya	0.0138545	0.000932125	14.8633
AriCultivator	Mandenka	Maasai	0.00799805	0.000541306	14.7755
AriCultivator	Mandenka	MbutiPygmy	0.0128046	0.00119001	10.76
AriCultivator	Mandenka	MozambiqueBantu	0.0161879	0.000961704	16.8325
AriCultivator	Mandenka	Nama	0.0104904	0.00106474	9.85253
AriCultivator	Mandenka	Owambo	0.0158541	0.00117001	13.5504
AriCultivator	Mandenka	Sandawe	0.00834432	0.000765115	10.906
AriCultivator	Mandenka	SEBantu	0.0153637	0.00101219	15.1787
AriCultivator	Mandenka	SouthAfricaBantu	0.0146551	0.00108576	13.4976
AriCultivator	Mandenka	SouthSudan	0.0109763	0.000889838	12.3352
AriCultivator	Mandenka	SWBantu	0.0155039	0.00110027	14.091
AriCultivator	Mandenka	Xun	0.0105738	0.000834082	12.6772
AriCultivator	Mandenka	Yoruba	0.0166605	0.00103202	16.1435
AriCultivator	Mbukushu	amaXhosa	0.0157145	0.000884207	17.7725
AriCultivator	Mbukushu	Anuak	0.00941539	0.000880077	10.6984
AriCultivator	Mbukushu	AriBlacksmith	0.000616994	0.000568999	1.08435
AriCultivator	Mbukushu	Basotho	0.0160749	0.00115226	13.9508
AriCultivator	Mbukushu	BiakaPygmy	0.0148993	0.00125942	11.8303
AriCultivator	Mbukushu	GuiGana	0.0142605	0.000889784	16.0269
AriCultivator	Mbukushu	Gumuz	0.00618961	0.00102242	6.05388
AriCultivator	Mbukushu	Hadza	0.00807153	0.00125839	6.41415
AriCultivator	Mbukushu	Juhoansi	0.0116393	0.00120089	9.69222
AriCultivator	Mbukushu	Karretjie	0.0127768	0.00101848	12.5449
AriCultivator	Mbukushu	KenyaBantu	0.0145201	0.0012665	11.4648
AriCultivator	Mbukushu	Khomani	0.0131152	0.0011578	11.3277
AriCultivator	Mbukushu	Khwe	0.014596	0.00112556	12.9678
AriCultivator	Mbukushu	Kwangali	0.0183957	0.00144944	12.6915
AriCultivator	Mbukushu	Luhya	0.0140796	0.0010479	13.436
AriCultivator	Mbukushu	Maasai	0.00749445	0.0005792	12.9393
AriCultivator	Mbukushu	Mandenka	0.016098	0.00118964	13.5319
AriCultivator	Mbukushu	MbutiPygmy	0.0138404	0.00110536	12.5212
AriCultivator	Mbukushu	MozambiqueBantu	0.017129	0.00106821	16.0353
AriCultivator	Mbukushu	Nama	0.011864	0.00109388	10.8458
AriCultivator	Mbukushu	Owambo	0.0172409	0.00120767	14.2762
AriCultivator	Mbukushu	Sandawe	0.0086167	0.00074987	11.4909
AriCultivator	Mbukushu	SEBantu	0.0160553	0.00101222	15.8615
AriCultivator	Mbukushu	SouthAfricaBantu	0.0151211	0.000819062	18.4614
AriCultivator	Mbukushu	SouthSudan	0.0101862	0.000804848	12.6561
AriCultivator	Mbukushu	SowetoBantu	0.0163114	0.00101248	16.1103
AriCultivator	Mbukushu	SWBantu	0.0163924	0.00108918	15.0503
AriCultivator	Mbukushu	Xun	0.0127206	0.000996659	12.7633
AriCultivator	Mbukushu	Yoruba	0.0162683	0.00110169	14.7667
AriCultivator	MbutiPygmy	amaXhosa	0.0136096	0.000876913	15.5198
AriCultivator	MbutiPygmy	Basotho	0.0146533	0.00115667	12.6685
AriCultivator	MbutiPygmy	BiakaPygmy	0.019953	0.00136379	14.6305
AriCultivator	MbutiPygmy	GuiGana	0.0183157	0.00111408	16.4402
AriCultivator	MbutiPygmy	Gumuz	0.00548815	0.0010331	5.31231
AriCultivator	MbutiPygmy	Hadza	0.00896961	0.00111361	8.0545
AriCultivator	MbutiPygmy	Juhoansi	0.0200575	0.00152327	13.1674
AriCultivator	MbutiPygmy	Karretjie	0.01858	0.00116113	16.0016
AriCultivator	MbutiPygmy	KenyaBantu	0.0122445	0.0010806	11.3312
AriCultivator	MbutiPygmy	Kwangali	0.0142136	0.00105686	13.4489
AriCultivator	MbutiPygmy	Luhya	0.0116829	0.000874819	13.3547
AriCultivator	MbutiPygmy	Maasai	0.00566516	0.000644518	8.78975
AriCultivator	MbutiPygmy	MozambiqueBantu	0.0137436	0.000958869	14.3332
AriCultivator	MbutiPygmy	Nama	0.0164527	0.00137808	11.9389
AriCultivator	MbutiPygmy	Sandawe	0.00821232	0.000814859	10.0782
AriCultivator	MbutiPygmy	SouthAfricaBantu	0.0143112	0.00109067	13.1215
AriCultivator	MbutiPygmy	SouthSudan	0.00962082	0.00076396	12.5933
AriCultivator	MbutiPygmy	SWBantu	0.0134353	0.00103033	13.0397
AriCultivator	MbutiPygmy	Xun	0.0180825	0.00111325	16.243
AriCultivator	Nama	amaXhosa	0.0135423	0.00094618	14.3126
AriCultivator	Nama	Basotho	0.0142871	0.00133903	10.6697
AriCultivator	Nama	BiakaPygmy	0.0146489	0.00112853	12.9806
AriCultivator	Nama	GuiGana	0.0205079	0.0011599	17.6807
AriCultivator	Nama	Hadza	0.00782836	0.000869713	9.00108
AriCultivator	Nama	Juhoansi	0.024405	0.00166351	14.6708
AriCultivator	Nama	Kwangali	0.011747	0.00118443	9.91789
AriCultivator	Nama	Luhya	0.00928946	0.000783777	11.8522
AriCultivator	Nama	Maasai	0.00532282	0.000491412	10.8317
AriCultivator	Nama	MozambiqueBantu	0.01139	0.000981301	11.6071
AriCultivator	Nama	Sandawe	0.0081805	0.000730505	11.1984
AriCultivator	Nama	SouthAfricaBantu	0.0138405	0.0011808	11.7213
AriCultivator	Nama	SouthSudan	0.00734552	0.000780458	9.41181
AriCultivator	Nama	SWBantu	0.0128312	0.00108822	11.7909
AriCultivator	Nama	Xun	0.0216344	0.00144969	14.9234
AriCultivator	Owambo	amaXhosa	0.0146345	0.000835262	17.5208
AriCultivator	Owambo	Basotho	0.01526	0.00124756	12.2319
AriCultivator	Owambo	BiakaPygmy	0.0147659	0.00121092	12.1939
AriCultivator	Owambo	GuiGana	0.013214	0.00086519	15.2729
AriCultivator	Owambo	Gumuz	0.00642255	0.00101226	6.34477
AriCultivator	Owambo	Hadza	0.00845166	0.00162456	5.20244
AriCultivator	Owambo	Juhoansi	0.0114921	0.001146	10.028
AriCultivator	Owambo	Karretjie	0.0126927	0.00105515	12.0293
AriCultivator	Owambo	KenyaBantu	0.0144884	0.00115657	12.527
AriCultivator	Owambo	Kwangali	0.0174337	0.00123882	14.0729
AriCultivator	Owambo	Luhya	0.0139256	0.00103616	13.4396
AriCultivator	Owambo	Maasai	0.00740374	0.000627213	11.8042
AriCultivator	Owambo	MbutiPygmy	0.0130841	0.00113128	11.5658
AriCultivator	Owambo	MozambiqueBantu	0.0163781	0.000994302	16.472
AriCultivator	Owambo	Nama	0.0121419	0.0010899	11.1404
AriCultivator	Owambo	Sandawe	0.00881281	0.00077476	11.3749
AriCultivator	Owambo	SEBantu	0.0153317	0.00102375	14.976
AriCultivator	Owambo	SouthAfricaBantu	0.0152399	0.000970789	15.6985
AriCultivator	Owambo	SouthSudan	0.010271	0.000990077	10.3739
AriCultivator	Owambo	SWBantu	0.0163513	0.0011971	13.6591
AriCultivator	Owambo	Xun	0.0128029	0.000982458	13.0315
AriCultivator	Sandawe	amaXhosa	0.00834455	0.000604075	13.8138
AriCultivator	Sandawe	GuiGana	0.00778754	0.000633324	12.2963
AriCultivator	Sandawe	Hadza	0.00727738	0.000999936	7.27784
AriCultivator	Sandawe	Juhoansi	0.00761921	0.000776438	9.81303
AriCultivator	Sandawe	Kwangali	0.00870581	0.000765973	11.3657
AriCultivator	Sandawe	Luhya	0.00814759	0.000644253	12.6466
AriCultivator	Sandawe	Maasai	0.00557963	0.000443913	12.5692
AriCultivator	Sandawe	MozambiqueBantu	0.00885126	0.000733897	12.0606
AriCultivator	Sandawe	SouthAfricaBantu	0.00849181	0.000701826	12.0996
AriCultivator	Sandawe	SouthSudan	0.00629691	0.00063191	9.96488
AriCultivator	Sandawe	Xun	0.0079381	0.000648261	12.2452
AriCultivator	SEBantu	amaXhosa	0.0162626	0.000707502	22.9859
AriCultivator	SEBantu	Basotho	0.0170511	0.000953134	17.8895
AriCultivator	SEBantu	BiakaPygmy	0.0148613	0.000980415	15.1582
AriCultivator	SEBantu	GuiGana	0.0160884	0.000749617	21.4621
AriCultivator	SEBantu	Gumuz	0.00591464	0.000814658	7.26027
AriCultivator	SEBantu	Hadza	0.00828792	0.00122228	6.78069
AriCultivator	SEBantu	Juhoansi	0.0143835	0.000929678	15.4714
AriCultivator	SEBantu	Karretjie	0.0156368	0.000950044	16.459
AriCultivator	SEBantu	KenyaBantu	0.0147025	0.000883708	16.6373
AriCultivator	SEBantu	Kwangali	0.0164528	0.00103672	15.87
AriCultivator	SEBantu	Luhya	0.0134666	0.000849697	15.8487
AriCultivator	SEBantu	Maasai	0.00718464	0.000559106	12.8502
AriCultivator	SEBantu	MbutiPygmy	0.014131	0.00101575	13.9118
AriCultivator	SEBantu	MozambiqueBantu	0.0169371	0.000939751	18.023
AriCultivator	SEBantu	Nama	0.0141169	0.00113536	12.4338
AriCultivator	SEBantu	Sandawe	0.00846253	0.000654244	12.9348
AriCultivator	SEBantu	SouthAfricaBantu	0.0161731	0.000964522	16.768
AriCultivator	SEBantu	SouthSudan	0.0096014	0.000698606	13.7437
AriCultivator	SEBantu	SWBantu	0.0157569	0.00105164	14.9831
AriCultivator	SEBantu	Xun	0.0145644	0.000747085	19.495
AriCultivator	SouthAfricaBantu	amaXhosa	0.0150746	0.000788293	19.1231
AriCultivator	SouthAfricaBantu	GuiGana	0.0153455	0.000960955	15.9691
AriCultivator	SouthAfricaBantu	Hadza	0.0082032	0.0011811	6.9454
AriCultivator	SouthAfricaBantu	Juhoansi	0.0138721	0.00124055	11.1822
AriCultivator	SouthAfricaBantu	Kwangali	0.0153791	0.00102098	15.0631
AriCultivator	SouthAfricaBantu	Luhya	0.0130432	0.000861551	15.1393
AriCultivator	SouthAfricaBantu	Maasai	0.00695672	0.000582187	11.9493
AriCultivator	SouthAfricaBantu	MozambiqueBantu	0.0162306	0.000969827	16.7356
AriCultivator	SouthAfricaBantu	SouthSudan	0.0096971	0.000741342	13.0805
AriCultivator	SouthAfricaBantu	Xun	0.0142119	0.000977087	14.5452
AriCultivator	SouthSudan	amaXhosa	0.00930066	0.000663038	14.0273
AriCultivator	SouthSudan	GuiGana	0.00770396	0.00070846	10.8742
AriCultivator	SouthSudan	Juhoansi	0.00647719	0.00077197	8.39047
AriCultivator	SouthSudan	Kwangali	0.0109318	0.000791897	13.8046
AriCultivator	SouthSudan	Maasai	0.00679413	0.00049085	13.8416
AriCultivator	SouthSudan	MozambiqueBantu	0.0104965	0.000716039	14.6592
AriCultivator	SowetoBantu	amaXhosa	0.0160835	0.000666056	24.1473
AriCultivator	SowetoBantu	Basotho	0.0168083	0.0010733	15.6604
AriCultivator	SowetoBantu	BiakaPygmy	0.0146636	0.000985258	14.883
AriCultivator	SowetoBantu	GuiGana	0.0157781	0.000733023	21.5248
AriCultivator	SowetoBantu	Gumuz	0.00579373	0.000791391	7.32094
AriCultivator	SowetoBantu	Hadza	0.0082066	0.00120036	6.83679
AriCultivator	SowetoBantu	Juhoansi	0.0141816	0.00102898	13.7822
AriCultivator	SowetoBantu	Karretjie	0.015229	0.000871318	17.4781
AriCultivator	SowetoBantu	KenyaBantu	0.0144689	0.000830021	17.432
AriCultivator	SowetoBantu	Khwe	0.0143074	0.000887525	16.1206
AriCultivator	SowetoBantu	Kwangali	0.0163432	0.000934027	17.4976
AriCultivator	SowetoBantu	Luhya	0.0134781	0.000815123	16.5351
AriCultivator	SowetoBantu	Maasai	0.00729769	0.000499122	14.6211
AriCultivator	SowetoBantu	Mandenka	0.015106	0.000854081	17.6868
AriCultivator	SowetoBantu	MbutiPygmy	0.0141291	0.000912769	15.4794
AriCultivator	SowetoBantu	MozambiqueBantu	0.0169031	0.000915769	18.4578
AriCultivator	SowetoBantu	Nama	0.0136247	0.00100009	13.6234
AriCultivator	SowetoBantu	Owambo	0.0153689	0.000962218	15.9723
AriCultivator	SowetoBantu	Sandawe	0.0085182	0.000644991	13.2067
AriCultivator	SowetoBantu	SEBantu	0.0167977	0.000871563	19.2731
AriCultivator	SowetoBantu	SouthAfricaBantu	0.0157634	0.000883901	17.8339
AriCultivator	SowetoBantu	SouthSudan	0.00969821	0.00061087	15.8761
AriCultivator	SowetoBantu	SWBantu	0.0154493	0.000956289	16.1554
AriCultivator	SowetoBantu	Xun	0.0143714	0.000859354	16.7235
AriCultivator	SowetoBantu	Yoruba	0.0152677	0.00084957	17.9711
AriCultivator	SWBantu	amaXhosa	0.0149712	0.000779031	19.2177
AriCultivator	SWBantu	Basotho	0.0156063	0.00118468	13.1734
AriCultivator	SWBantu	BiakaPygmy	0.0144696	0.00126687	11.4216
AriCultivator	SWBantu	GuiGana	0.0141558	0.000808177	17.5157
AriCultivator	SWBantu	Hadza	0.00764671	0.00144984	5.27418
AriCultivator	SWBantu	Juhoansi	0.0124368	0.00120272	10.3405
AriCultivator	SWBantu	Kwangali	0.0168321	0.00125269	13.4368
AriCultivator	SWBantu	Luhya	0.0137427	0.000982638	13.9855
AriCultivator	SWBantu	Maasai	0.00748383	0.000557913	13.414
AriCultivator	SWBantu	MozambiqueBantu	0.0161718	0.00105924	15.2674
AriCultivator	SWBantu	Sandawe	0.00845209	0.00062731	13.4735
AriCultivator	SWBantu	SouthAfricaBantu	0.0180355	0.00111575	16.1644
AriCultivator	SWBantu	SouthSudan	0.0108272	0.00086162	12.5661
AriCultivator	SWBantu	Xun	0.0129543	0.000998772	12.9702
AriCultivator	Xun	amaXhosa	0.0138066	0.000744799	18.5373
AriCultivator	Xun	GuiGana	0.0225412	0.0010274	21.94
AriCultivator	Xun	Hadza	0.00850736	0.000846035	10.0556
AriCultivator	Xun	Juhoansi	0.0283994	0.00143493	19.7915
AriCultivator	Xun	Kwangali	0.0123656	0.000801864	15.4211
AriCultivator	Xun	Luhya	0.00972804	0.000782542	12.4313
AriCultivator	Xun	Maasai	0.00485502	0.000498892	9.7316
AriCultivator	Xun	MozambiqueBantu	0.0121782	0.000870385	13.9917
AriCultivator	Xun	SouthSudan	0.00691825	0.000732887	9.43972
AriCultivator	Yoruba	amaXhosa	0.0147719	0.000719069	20.5431
AriCultivator	Yoruba	Basotho	0.0152061	0.00107627	14.1285
AriCultivator	Yoruba	BiakaPygmy	0.0137028	0.00111579	12.2808
AriCultivator	Yoruba	GuiGana	0.0120605	0.000770999	15.6426
AriCultivator	Yoruba	Gumuz	0.00608906	0.000921118	6.61052
AriCultivator	Yoruba	Hadza	0.00787123	0.00144467	5.44846
AriCultivator	Yoruba	Juhoansi	0.00955534	0.000981188	9.73854
AriCultivator	Yoruba	Karretjie	0.0109368	0.000858105	12.7453
AriCultivator	Yoruba	KenyaBantu	0.0145286	0.000938675	15.4778
AriCultivator	Yoruba	Kwangali	0.0166716	0.00115135	14.4801
AriCultivator	Yoruba	Luhya	0.0138112	0.000872893	15.8224
AriCultivator	Yoruba	Maasai	0.00761545	0.000575085	13.2423
AriCultivator	Yoruba	MbutiPygmy	0.012497	0.00103233	12.1056
AriCultivator	Yoruba	MozambiqueBantu	0.0164519	0.000944571	17.4173
AriCultivator	Yoruba	Nama	0.0101545	0.000962445	10.5507
AriCultivator	Yoruba	Owambo	0.0158548	0.00101976	15.5476
AriCultivator	Yoruba	Sandawe	0.00857856	0.000756364	11.3418
AriCultivator	Yoruba	SEBantu	0.0153009	0.000909831	16.8173
AriCultivator	Yoruba	SouthAfricaBantu	0.0147825	0.000936488	15.7851
AriCultivator	Yoruba	SouthSudan	0.0104914	0.000786469	13.3398
AriCultivator	Yoruba	SWBantu	0.0157186	0.00107904	14.5672
AriCultivator	Yoruba	Xun	0.0108379	0.000799134	13.562
Basotho	amaXhosa	GuiGana	-0.000141564	0.00056471	-0.250684
Basotho	amaXhosa	Kwangali	0.000295045	0.000573401	0.514553
Basotho	amaXhosa	Maasai	0.000660741	0.000581299	1.13666
Basotho	amaXhosa	MozambiqueBantu	0.000451199	0.000482464	0.935198
Basotho	Anuak	amaXhosa	0.000602618	0.000547001	1.10168
Basotho	Anuak	AriCultivator	0.00824714	0.00109135	7.55681
Basotho	Anuak	BiakaPygmy	0.00237218	0.000715328	3.31621
Basotho	Anuak	GuiGana	-0.00101606	0.000654604	-1.55217
Basotho	Anuak	Gumuz	0.00966229	0.000879497	10.9862
Basotho	Anuak	Hadza	0.00610123	0.00139304	4.3798
Basotho	Anuak	Juhoansi	-0.00114948	0.000885791	-1.29769
Basotho	Anuak	Karretjie	-0.0015836	0.000714013	-2.21789
Basotho	Anuak	KenyaBantu	0.00356276	0.000847549	4.2036
Basotho	Anuak	Khwe	0.000395112	0.000474816	0.832138
Basotho	Anuak	Kwangali	0.00165916	0.000613604	2.70395
Basotho	Anuak	Luhya	0.0039423	0.000685263	5.75298
Basotho	Anuak	Maasai	0.00720623	0.000792713	9.0906
Basotho	Anuak	Mandenka	0.00303675	0.000918963	3.30454
Basotho	Anuak	MbutiPygmy	0.00189879	0.000634724	2.99152
Basotho	Anuak	MozambiqueBantu	0.000899241	0.000562253	1.59935
Basotho	Anuak	Nama	0.000567637	0.00068572	0.827797
Basotho	Anuak	Owambo	0.0024632	0.000847197	2.90747
Basotho	Anuak	Sandawe	0.00569577	0.000856899	6.64696
Basotho	Anuak	SEBantu	0.00022508	0.000600696	0.374699
Basotho	Anuak	SouthAfricaBantu	0.000593937	0.000712432	0.833675
Basotho	Anuak	SouthSudan	0.00928276	0.000807476	11.496
Basotho	Anuak	SowetoBantu	0.000417065	0.000538234	0.774877
Basotho	Anuak	SWBantu	0.00201354	0.000761094	2.64558
Basotho	Anuak	Xun	-0.000766303	0.000732811	-1.0457
Basotho	Anuak	Yoruba	0.00274616	0.0006584	4.17095
Basotho	AriBlacksmith	amaXhosa	0.000693237	0.000505096	1.37249
Basotho	AriBlacksmith	Anuak	0.00795116	0.000868243	9.15776
Basotho	AriBlacksmith	AriCultivator	0.0160863	0.0011984	13.4231
Basotho	AriBlacksmith	BiakaPygmy	0.00253866	0.000866438	2.93
Basotho	AriBlacksmith	GuiGana	-0.000162792	0.000759547	-0.214327
Basotho	AriBlacksmith	Gumuz	0.0118611	0.000746836	15.8818
Basotho	AriBlacksmith	Hadza	0.00985162	0.00116578	8.45065
Basotho	AriBlacksmith	Juhoansi	0.000884565	0.00115144	0.768227
Basotho	AriBlacksmith	Karretjie	1.62652e-07	0.00092172	0.000176466
Basotho	AriBlacksmith	KenyaBantu	0.0036899	0.000798964	4.61836
Basotho	AriBlacksmith	Khwe	0.00176174	0.000612305	2.87723
Basotho	AriBlacksmith	Kwangali	0.00110368	0.000541571	2.03792
Basotho	AriBlacksmith	Luhya	0.00355661	0.000698191	5.09404
Basotho	AriBlacksmith	Maasai	0.00984709	0.000712058	13.8291
Basotho	AriBlacksmith	Mandenka	0.00279108	0.0010116	2.75906
Basotho	AriBlacksmith	MbutiPygmy	0.00223741	0.000536963	4.16679
Basotho	AriBlacksmith	MozambiqueBantu	0.000220676	0.000585906	0.376641
Basotho	AriBlacksmith	Nama	0.00255966	0.000908574	2.81723
Basotho	AriBlacksmith	Owambo	0.00134523	0.000816994	1.64656
Basotho	AriBlacksmith	Sandawe	0.00871311	0.000970435	8.97857
Basotho	AriBlacksmith	SEBantu	0.000185244	0.000555594	0.333416
Basotho	AriBlacksmith	SouthAfricaBantu	0.00080312	0.000813843	0.986825
Basotho	AriBlacksmith	SouthSudan	0.00753105	0.000812476	9.26926
Basotho	AriBlacksmith	SowetoBantu	0.000405424	0.000516584	0.784817
Basotho	AriBlacksmith	SWBantu	0.00145748	0.000825118	1.76639
Basotho	AriBlacksmith	Xun	0.000960156	0.000997349	0.962708
Basotho	AriBlacksmith	Yoruba	0.00208256	0.000603899	3.44853
Basotho	AriCultivator	amaXhosa	0.000980502	0.000732673	1.33825
Basotho	AriCultivator	BiakaPygmy	0.00220398	0.000788852	2.79391
Basotho	AriCultivator	GuiGana	0.00085277	0.000912442	0.934602
Basotho	AriCultivator	Gumuz	0.0115669	0.000897056	12.8943
Basotho	AriCultivator	Hadza	0.00888669	0.00152359	5.83274
Basotho	AriCultivator	Juhoansi	0.00222145	0.00113689	1.95398
Basotho	AriCultivator	Karretjie	0.00125368	0.000916568	1.3678
Basotho	AriCultivator	KenyaBantu	0.00286421	0.00101159	2.83138
Basotho	AriCultivator	Khwe	0.0023279	0.000752842	3.09215
Basotho	AriCultivator	Kwangali	0.00110079	0.000720354	1.52812
Basotho	AriCultivator	Luhya	0.00369119	0.000798626	4.62193
Basotho	AriCultivator	Maasai	0.0100208	0.000918669	10.9079
Basotho	AriCultivator	Mandenka	0.00231774	0.00107885	2.14834
Basotho	AriCultivator	MbutiPygmy	0.00261671	0.00082675	3.16505
Basotho	AriCultivator	MozambiqueBantu	0.000306164	0.000690526	0.443378
Basotho	AriCultivator	Nama	0.0029829	0.0011459	2.60311
Basotho	AriCultivator	Owambo	0.00201	0.00101289	1.98442
Basotho	AriCultivator	Sandawe	0.0087977	0.000983085	8.94908
Basotho	AriCultivator	SEBantu	0.000218859	0.000752056	0.291014
Basotho	AriCultivator	SouthAfricaBantu	0.00101864	0.000873503	1.16615
Basotho	AriCultivator	SouthSudan	0.00743143	0.00104761	7.09371
Basotho	AriCultivator	SWBantu	0.00166365	0.000949965	1.75128
Basotho	AriCultivator	Xun	0.00207157	0.00105003	1.97288
Basotho	AriCultivator	Yoruba	0.00206384	0.000729709	2.82831
Basotho	BiakaPygmy	amaXhosa	0.00015797	0.000611652	0.258268
Basotho	BiakaPygmy	GuiGana	0.00264632	0.000653556	4.04911
Basotho	BiakaPygmy	Hadza	0.0032666	0.00104438	3.1278
Basotho	BiakaPygmy	Juhoansi	0.00469167	0.000815697	5.75173
Basotho	BiakaPygmy	Kwangali	0.000924454	0.000635125	1.45555
Basotho	BiakaPygmy	Luhya	0.000912491	0.000623758	1.46289
Basotho	BiakaPygmy	Maasai	0.00111945	0.000708063	1.58101
Basotho	BiakaPygmy	MozambiqueBantu	-0.00023447	0.000594424	-0.39445
Basotho	BiakaPygmy	Sandawe	0.00225688	0.00073448	3.07276
Basotho	BiakaPygmy	SouthAfricaBantu	0.000176796	0.0008419	0.209997
Basotho	BiakaPygmy	SouthSudan	0.0018131	0.000658964	2.75145
Basotho	BiakaPygmy	Xun	0.00375857	0.000733715	5.12266
Basotho	GuiGana	Kwangali	-0.00226366	0.000635976	-3.55935
Basotho	GuiGana	MozambiqueBantu	-0.00187573	0.000504123	-3.72078
Basotho	Gumuz	amaXhosa	0.000993359	0.00070664	1.40575
Basotho	Gumuz	BiakaPygmy	0.00224589	0.000871371	2.57742
Basotho	Gumuz	GuiGana	-0.000774262	0.000771554	-1.00351
Basotho	Gumuz	Hadza	0.00916154	0.00152236	6.01797
Basotho	Gumuz	Juhoansi	0.000615443	0.000923666	0.666304
Basotho	Gumuz	Karretjie	0.000153612	0.000950073	0.161684
Basotho	Gumuz	KenyaBantu	0.0031016	0.000798779	3.88293
Basotho	Gumuz	Kwangali	0.00197316	0.000588473	3.35301
Basotho	Gumuz	Luhya	0.0041064	0.000671698	6.11346
Basotho	Gumuz	Maasai	0.00859669	0.000637092	13.4936
Basotho	Gumuz	MozambiqueBantu	0.000663739	0.000629838	1.05382
Basotho	Gumuz	Nama	0.00189472	0.000893727	2.12002
Basotho	Gumuz	Sandawe	0.00733098	0.000758884	9.66021
Basotho	Gumuz	SouthAfricaBantu	0.000552113	0.000830404	0.664873
Basotho	Gumuz	SouthSudan	0.0092631	0.000814898	11.3672
Basotho	Gumuz	SWBantu	0.00151076	0.00099988	1.51094
Basotho	Gumuz	Xun	0.000749664	0.000858043	0.87369
Basotho	Hadza	amaXhosa	0.000366527	0.000944176	0.388198
Basotho	Hadza	GuiGana	0.00070197	0.0011045	0.635555
Basotho	Hadza	Juhoansi	0.00235745	0.00141517	1.66584
Basotho	Hadza	Kwangali	0.00193202	0.000967641	1.99663
Basotho	Hadza	Maasai	0.0068847	0.00116842	5.89233
Basotho	Hadza	MozambiqueBantu	0.000250611	0.000858697	0.291851
Basotho	Hadza	SouthSudan	0.00588801	0.00110451	5.3309
Basotho	Juhoansi	amaXhosa	-0.000353176	0.00076816	-0.459768
Basotho	Juhoansi	GuiGana	0.011405	0.000848138	13.447
Basotho	Juhoansi	Kwangali	-0.00242584	0.000733968	-3.30511
Basotho	Juhoansi	Maasai	-0.000771946	0.00086308	-0.894409
Basotho	Juhoansi	MozambiqueBantu	-0.0035742	0.000673668	-5.30559
Basotho	Karretjie	amaXhosa	-0.00029954	0.000631256	-0.474515
Basotho	Karretjie	BiakaPygmy	0.00323725	0.000920821	3.51561
Basotho	Karretjie	GuiGana	0.00902155	0.000940748	9.58977
Basotho	Karretjie	Hadza	0.00231026	0.00130227	1.77402
Basotho	Karretjie	Juhoansi	0.0146214	0.00123004	11.8869
Basotho	Karretjie	KenyaBantu	-0.00128307	0.000679296	-1.88882
Basotho	Karretjie	Kwangali	-0.00211954	0.000813726	-2.60473
Basotho	Karretjie	Luhya	-0.00230355	0.000620984	-3.70952
Basotho	Karretjie	Maasai	-0.000944954	0.000627006	-1.50709
Basotho	Karretjie	MozambiqueBantu	-0.00300884	0.000640742	-4.69587
Basotho	Karretjie	Nama	0.0107337	0.00128278	8.36753
Basotho	Karretjie	Sandawe	0.000751276	0.000876037	0.857584
Basotho	Karretjie	SouthAfricaBantu	-0.000674522	0.0010919	-0.617751
Basotho	Karretjie	SouthSudan	-0.00170904	0.000820911	-2.08188
Basotho	Karretjie	SWBantu	-0.00154536	0.000864563	-1.78745
Basotho	Karretjie	Xun	0.0105661	0.00109934	9.61129
Basotho	KenyaBantu	amaXhosa	0.000560807	0.000591027	0.948868
Basotho	KenyaBantu	BiakaPygmy	0.00119253	0.000782295	1.5244
Basotho	KenyaBantu	GuiGana	-0.00112974	0.000717026	-1.57559
Basotho	KenyaBantu	Hadza	0.00337142	0.00154454	2.1828
Basotho	KenyaBantu	Juhoansi	-0.00161697	0.000980842	-1.64855
Basotho	KenyaBantu	Kwangali	0.00167296	0.000882423	1.89587
Basotho	KenyaBantu	Luhya	0.00298659	0.000698698	4.27451
Basotho	KenyaBantu	Maasai	0.0031668	0.000827258	3.82807
Basotho	KenyaBantu	MozambiqueBantu	0.00102003	0.000636791	1.60183
Basotho	KenyaBantu	Nama	-0.000271035	0.00076064	-0.356325
Basotho	KenyaBantu	Sandawe	0.00283734	0.000789157	3.5954
Basotho	KenyaBantu	SouthAfricaBantu	0.000114756	0.000794573	0.144425
Basotho	KenyaBantu	SouthSudan	0.00323169	0.000721781	4.47738
Basotho	KenyaBantu	SWBantu	0.0022357	0.00071343	3.13373
Basotho	KenyaBantu	Xun	-0.00126505	0.000741922	-1.7051
Basotho	Khomani	amaXhosa	-0.000300252	0.000577469	-0.519945
Basotho	Khomani	Anuak	-0.000826454	0.000691183	-1.19571
Basotho	Khomani	AriBlacksmith	0.00106642	0.00104041	1.025
Basotho	Khomani	AriCultivator	0.00156077	0.000975266	1.60035
Basotho	Khomani	BiakaPygmy	0.00308722	0.000845018	3.65344
Basotho	Khomani	GuiGana	0.00897945	0.000935569	9.59785
Basotho	Khomani	Gumuz	0.000370533	0.00089817	0.412542
Basotho	Khomani	Hadza	0.00184315	0.00108132	1.70453
Basotho	Khomani	Juhoansi	0.0149215	0.00130232	11.4576
Basotho	Khomani	Karretjie	0.0127754	0.00130889	9.76049
Basotho	Khomani	KenyaBantu	-0.00184643	0.000754676	-2.44666
Basotho	Khomani	Khwe	0.00307547	0.000980362	3.13707
Basotho	Khomani	Kwangali	-0.00206941	0.000705319	-2.93401
Basotho	Khomani	Luhya	-0.00223307	0.000555778	-4.01792
Basotho	Khomani	Maasai	-0.000565531	0.000691257	-0.81812
Basotho	Khomani	Mandenka	-0.00230868	0.000753	-3.06597
Basotho	Khomani	MbutiPygmy	0.0049083	0.00103593	4.73804
Basotho	Khomani	MozambiqueBantu	-0.00285155	0.000621479	-4.58833
Basotho	Khomani	Nama	0.010706	0.00129031	8.29721
Basotho	Khomani	Owambo	-0.00122502	0.000791166	-1.54837
Basotho	Khomani	Sandawe	0.000579344	0.000821831	0.704942
Basotho	Khomani	SEBantu	-0.000312831	0.000628133	-0.498033
Basotho	Khomani	SouthAfricaBantu	-0.000167888	0.00110596	-0.151803
Basotho	Khomani	SouthSudan	-0.000816279	0.000689594	-1.18371
Basotho	Khomani	SowetoBantu	-0.000287729	0.000687118	-0.418748
Basotho	Khomani	SWBantu	-0.00112451	0.000764215	-1.47146
Basotho	Khomani	Xun	0.0107356	0.00109904	9.76823
Basotho	Khomani	Yoruba	-0.00285667	0.000603648	-4.73235
Basotho	Khwe	amaXhosa	0.000106703	0.000387327	0.275487
Basotho	Khwe	BiakaPygmy	0.0023959	0.000556504	4.30527
Basotho	Khwe	GuiGana	0.00231067	0.000772454	2.99134
Basotho	Khwe	Gumuz	0.00123096	0.000801601	1.53563
Basotho	Khwe	Hadza	0.00174463	0.000977807	1.78423
Basotho	Khwe	Juhoansi	0.00424585	0.00104434	4.06559
Basotho	Khwe	Karretjie	0.00274308	0.000935668	2.93168
Basotho	Khwe	KenyaBantu	0.000449773	0.000571615	0.786846
Basotho	Khwe	Kwangali	0.000647749	0.000553271	1.17076
Basotho	Khwe	Luhya	0.000180386	0.00040478	0.445638
Basotho	Khwe	Maasai	0.00101455	0.000597849	1.697
Basotho	Khwe	MbutiPygmy	0.00214543	0.000662645	3.23767
Basotho	Khwe	MozambiqueBantu	-0.000668192	0.000413601	-1.61555
Basotho	Khwe	Nama	0.00295638	0.000958249	3.08519
Basotho	Khwe	Owambo	0.00102303	0.000567269	1.80343
Basotho	Khwe	Sandawe	0.00167349	0.000537501	3.11347
Basotho	Khwe	SEBantu	-0.000375472	0.000517878	-0.725021
Basotho	Khwe	SouthAfricaBantu	-2.37788e-05	0.000689966	-0.0344637
Basotho	Khwe	SouthSudan	0.000750308	0.000566859	1.32362
Basotho	Khwe	SWBantu	0.000608044	0.000541802	1.12226
Basotho	Khwe	Xun	0.00314925	0.000909787	3.46153
Basotho	Khwe	Yoruba	3.53963e-06	0.000409016	0.008654
Basotho	Kwangali	MozambiqueBantu	0.00126742	0.000617509	2.05248
Basotho	Luhya	amaXhosa	0.000149854	0.000478893	0.312918
Basotho	Luhya	GuiGana	-0.00191336	0.000524225	-3.64989
Basotho	Luhya	Hadza	0.00336237	0.000886986	3.79078
Basotho	Luhya	Juhoansi	-0.00237717	0.000622935	-3.81609
Basotho	Luhya	Kwangali	0.00176493	0.000633137	2.78759
Basotho	Luhya	Maasai	0.00377113	0.00069691	5.41121
Basotho	Luhya	MozambiqueBantu	0.00121999	0.000525765	2.3204
Basotho	Luhya	SouthSudan	0.00400587	0.000631284	6.34559
Basotho	Maasai	GuiGana	-0.000996553	0.000625394	-1.59348
Basotho	Maasai	Kwangali	0.00162572	0.00061799	2.63065
Basotho	Maasai	MozambiqueBantu	0.000860389	0.000575762	1.49435
Basotho	Mandenka	amaXhosa	0.000525858	0.00070271	0.74833
Basotho	Mandenka	BiakaPygmy	0.000676036	0.000874772	0.772814
Basotho	Mandenka	GuiGana	-0.00225487	0.000808107	-2.79031
Basotho	Mandenka	Gumuz	0.00284879	0.000999681	2.8497
Basotho	Mandenka	Hadza	0.0016688	0.000981363	1.70049
Basotho	Mandenka	Juhoansi	-0.00296704	0.00102724	-2.88835
Basotho	Mandenka	Karretjie	-0.00290394	0.000820006	-3.54136
Basotho	Mandenka	KenyaBantu	0.00228398	0.000904485	2.52517
Basotho	Mandenka	Khwe	9.28333e-05	0.00058411	0.158931
Basotho	Mandenka	Kwangali	0.0023055	0.000872045	2.64379
Basotho	Mandenka	Luhya	0.00259343	0.000848806	3.05539
Basotho	Mandenka	Maasai	0.0030666	0.000862079	3.55722
Basotho	Mandenka	MbutiPygmy	0.000469048	0.00100978	0.464508
Basotho	Mandenka	MozambiqueBantu	0.0015418	0.00068284	2.25793
Basotho	Mandenka	Nama	-0.00147895	0.000643692	-2.2976
Basotho	Mandenka	Owambo	0.00291189	0.000998099	2.91744
Basotho	Mandenka	Sandawe	0.00218979	0.000829551	2.63972
Basotho	Mandenka	SEBantu	0.000630347	0.000768044	0.820717
Basotho	Mandenka	SouthAfricaBantu	0.000721502	0.000822876	0.876805
Basotho	Mandenka	SouthSudan	0.00345547	0.000891553	3.87579
Basotho	Mandenka	SWBantu	0.00221534	0.000833299	2.65851
Basotho	Mandenka	Xun	-0.00230686	0.000986106	-2.33936
Basotho	Mandenka	Yoruba	0.00377205	0.000832565	4.53064
Basotho	Mbukushu	amaXhosa	0.00062015	0.000582869	1.06396
Basotho	Mbukushu	Anuak	0.00158763	0.000658881	2.40959
Basotho	Mbukushu	AriBlacksmith	0.000628382	0.000938026	0.669898
Basotho	Mbukushu	AriCultivator	0.00119508	0.00106195	1.12537
Basotho	Mbukushu	BiakaPygmy	0.00102834	0.000473443	2.17205
Basotho	Mbukushu	GuiGana	-0.000961668	0.00076014	-1.26512
Basotho	Mbukushu	Gumuz	0.00168165	0.000960639	1.75055
Basotho	Mbukushu	Hadza	0.000883328	0.00106534	0.829154
Basotho	Mbukushu	Juhoansi	-0.00221419	0.000844144	-2.623
Basotho	Mbukushu	Karretjie	-0.0020444	0.000800763	-2.55306
Basotho	Mbukushu	KenyaBantu	0.00130944	0.000742265	1.76411
Basotho	Mbukushu	Khomani	-0.00139893	0.000834766	-1.67584
Basotho	Mbukushu	Khwe	0.00084905	0.000546609	1.5533
Basotho	Mbukushu	Kwangali	0.00342157	0.000798418	4.28544
Basotho	Mbukushu	Luhya	0.00169587	0.000610821	2.77637
Basotho	Mbukushu	Maasai	0.00144035	0.000805274	1.78864
Basotho	Mbukushu	Mandenka	0.00234086	0.000957747	2.44414
Basotho	Mbukushu	MbutiPygmy	0.000382228	0.000691983	0.552366
Basotho	Mbukushu	MozambiqueBantu	0.0013603	0.000645679	2.10677
[truncated: 11,487 more rows]
